# Supplementary material for: Transcriptomic analysis of cave, surface, and hybrid samples of the isopod Asellus aquaticus and identification of chromosomal location of candidate genes for cave phenotype evolution
Source: EvoDevo. 2023 May 6;14:9. doi: 10.1186/s13227-023-00213-z (PMC10163715; doi:10.1186/s13227-023-00213-z)
Supplement: Supplementary file 2 — Additional file 2: Supplementary File 1: Late-stage differential expression, CAVE_rr vs SURF_rs reads, mapped both to CAVE_rr and SURF_rs assemblies. Supplementary File 2: Mid-stage differential expression, CAVE_rr vs SURF_rs reads, mapped both to CAVE_rr and SURF_rs assemblies. Supplementary File 3: Allele-specific expression, surface-biased, within F1 hybrids between CAVE_rr and SURF_rs populations. Supplementary File 4: Allele-specific expression, cave-biased, within F1 hybrids between CAVE_rr and SURF_rs populations. Supplementary File 5: Allele-specific expression using allele counting for three F1 hybrid samples. Supplementary File 6: Genes linked to regions responsible for orange pigment, no pigment, and eye loss. [file 13227_2023_213_MOESM2_ESM.xlsx]

## Sheet: SupFile1
SURF_rs transcript	CAVE_rr transcript	gene name	SURF_rs log2FoldChange	SURF_rs padj	CAVE_rr log2FoldChange	CAVE_rr padj	SURF_rr countif	CAVE_rs countif		Late-stage differential expression, CAVE_rr vs SURF_rs reads, mapped both to CAVE_rr and SURF_rs assemblies
TRINITY_DN43392_c6_g1_i2	TransAb_k35_TransAb_k35_R452007	XP_008191256.1PREDICTED: uncharacterized protein LOC103312429	-4.89629	0.000572871	-5.67578	1.6033e-07	2	2		shown here are only genes with Log2FoldChange >2 and padj<.05 (for both mapping to CAVE_rr and SURF_rs assemblies)
TRINITY_DN39700_c13_g4_i3	TRINITY_DN245801_c2_g1_i12	XP_971879.2 NIF3-like protein 1 isoform X2	-3.71385	4.0158e-09	-5.62058	1.30356e-16	1	2		negative values for Log2FoldChange indicate cave-biased genes with higher mRNA levels in cave samples than surface samples (105 genes)
TRINITY_DN55100_c2_g10_i1	Velvet_k35_Locus_77935_Transcript_11_Confidence_1.000_Length_1825	XP_015836813.1 dynein heavy chain 10, axonemal	-4.44721	0.000542896	-4.69332	0.000170713	2	1		positive values for Log2FoldChange indicate surface-biased genes with higher mRNA levels in surface samples than cave samples (95 genes)
Velvet_k45_Locus_167896_Transcript_11_Confidence_1.000_Length_3147	TRINITY_DN250064_c4_g2_i1	XP_015835265.1 probable multidrug resistance-associated protein lethal(2)03659 isoform X2	-4.09124	4.97102e-13	-4.56442	1.96316e-14	1	1		SURF_rs countif indicates the number of times the gene ID was found within the expressed genes from DEseq2 in the SURF_rs assembly
Velvet_k45_Locus_5631_Transcript_12_Confidence_0.750_Length_1725	SOAP_k35_C3692402	NP_001161320.1cuticle protein precursor	-4.37774	3.99864e-06	-4.29797	5.00751e-06	3	2		CAVE_rr countif indicates the number of times the gene ID was found within the expressed genes from DEseq2 in the CAVE_rr assembly
TRINITY_DN262_c0_g1_i2	Velvet_k55_Locus_5612_Transcript_22_Confidence_0.800_Length_2825	XP_975374.1 3'-5' ssDNA/RNA exonuclease TatD	-3.97682	6.99889e-06	-4.26445	1.13021e-07	2	2		padj= adjusted P value
SOAP_k35_C2231295	SOAP_k55_scaffold74873	XP_974244.1 cathepsin B	-4.36571	1.84994e-18	-4.25594	5.11176e-18	5	4		NOTE: the very high countif numbers indicates that one of the transcripts using blast2go yielded NA (no blast hit) whereas the other transcript yielded a hit to a Tribolium gene
TRINITY_DN50159_c6_g1_i4	Velvet_k45_Locus_401_Transcript_118120_Confidence_0.022_Length_5761	XP_015839280.1 type I inositol 1,4,5-trisphosphate 5-phosphatase isoform X3	-3.21733	0.0222669	-3.91873	1.25155e-08	1	1		NOTE: any transcript that had a >150bp and >90% similarity to another gene within the same transcriptome was not included in the list and therefore genes with the same gene name remaining in the list are likely paralogues in Asellus aquaticus
SOAP_k75_C672267	SOAP_k35_C3703422	XP_973684.1 DDB1- and CUL4-associated factor 12	-3.98064	5.43992e-05	-3.88259	5.92466e-05	2	2		SURF_rs log2FoldChange is the log2FoldChange for the comparison of the late-stage SURF_rs reads and the late-stage CAVE_rr reads mapped to the SURF_rs assembly
TRINITY_DN41066_c4_g2_i6	Velvet_k35_Locus_21237_Transcript_15_Confidence_0.111_Length_2696	XP_973928.2 putative homeodomain transcription factor	-4.10542	1.01282e-05	-3.82906	3.06998e-05	1	1		SURF_rs padj is the adjusted p-value for the comparison of the late-stage SURF_rs reads and the late-stage CAVE_rr reads mapped to the SURF_rs assembly
transcript_11465	SOAP_k65_scaffold56668	XP_966902.2 transmembrane protein 185A	-3.66646	2.00281e-13	-3.78786	1.6238e-13	1	1		CAVE_rr log2FoldChange is the log2FoldChange for the comparison of the late-stage SURF_rs reads and the late-stage CAVE_rr reads mapped to the CAVE_rr assembly
TransAb_k35_S473850	Velvet_k35_Locus_8012_Transcript_45_Confidence_0.130_Length_1307	XP_966721.1PREDICTED: uncharacterized protein F13E9.13, mitochondrial	-3.03355	1.48464e-07	-3.74751	4.91472e-09	1	1		CAVE_rr padj is the adjusted p-value for the comparison of the late-stage SURF_rs reads and the late-stage CAVE_rr reads mapped to the CAVE_rr assembly
TRINITY_DN12573_c0_g1_i1	transcript_25011	XP_015835398.1 basement membrane-specific heparan sulfate proteoglycan core protein isoform X29	-4.17755	0.00843917	-3.68601	0.000434486	3	3
TRINITY_DN53153_c4_g1_i10	transcript_11010	XP_015837447.1 protein EFR3 homolog cmp44E isoform X1	-3.43957	4.5144e-25	-3.67379	2.31841e-22	1	1
SOAP_k65_C1025345	TransAb_k35_TransAb_k35_S467382	XP_015840946.1 BTB/POZ domain-containing protein kctd15-like	-4.52518	0.00181282	-3.66931	1.02799e-08	3	2
TRINITY_DN53681_c2_g1_i7	Velvet_k35_Locus_1196_Transcript_2731_Confidence_0.079_Length_7652	XP_008201568.1 mitogen-activated protein kinase kinase kinase 15 isoform X2	-3.26968	0.000627324	-3.65448	2.79599e-06	1	2
TransAb_k35_S521815	TransAb_k35_TransAb_k35_R459679	XP_971919.1 ras-related protein Rab-2	-3.67697	9.88185e-09	-3.64857	9.42323e-09	2	2
SOAP_k35_C2252327	TRINITY_DN252427_c1_g3_i3	XP_008201370.1 zinc finger protein 557	-3.27318	0.00516814	-3.47807	0.0093337	5	4
TRINITY_DN47461_c4_g1_i3	SOAP_k35_C3714340	XP_008192186.1 membrane-bound transcription factor site-1 protease isoform X2	-3.31017	2.10464e-12	-3.41232	6.66652e-13	1	1
Velvet_k35_Locus_7672_Transcript_13_Confidence_0.200_Length_1251	TransAb_k35_TransAb_k35_S467712	XP_008191357.1PREDICTED: uncharacterized protein LOC100141567	-3.45212	0.000587391	-3.29534	0.00100198	1	1
SOAP_k55_scaffold6445	TransAb_k35_TransAb_k35_S79970	XP_973943.1 thiamine transporter 1	-3.19604	2.03196e-12	-3.15181	2.60826e-11	1	1
Velvet_k45_Locus_5989_Transcript_67_Confidence_0.647_Length_3476	TRINITY_DN241508_c5_g1_i1	XP_974082.2 dual specificity mitogen-activated protein kinase kinase 4 isoform X3	-2.29676	0.00106837	-3.07828	0.000886017	1	1
TRINITY_DN18181_c0_g2_i1	TRINITY_DN244660_c0_g1_i9	XP_008196656.1 sphingomyelin phosphodiesterase isoform X2	-2.8712	0.0164988	-3.06325	0.000165245	7	6
SOAP_k55_scaffold43073	SOAP_k55_scaffold63215	XP_008198237.1 guanine nucleotide-binding protein subunit alpha homolog	-5.23471	0.00237606	-3.03565	0.0356016	1	1
SOAP_k65_C1041621	transcript_23642	XP_975934.1 serine hydroxymethyltransferase, cytosolic isoform X1	-3.9876	1.74222e-40	-3.035	2.06238e-21	2	3
Velvet_k35_Locus_28731_Transcript_12_Confidence_0.667_Length_2935	TransAb_k55_TransAb_k55_S11992	XP_973659.1 organic cation transporter protein isoform X1	-2.85907	2.19908e-10	-3.01808	6.14326e-12	2	2
TRINITY_DN55416_c1_g1_i1	SOAP_k35_C3712350	NP_001092318.1hexosaminidase 1 precursor	-2.69214	0.000197786	-3.01751	2.17457e-05	1	1
transcript_12642	transcript_9032	XP_015834275.1 E3 ubiquitin-protein ligase LRSAM1	-4.43184	0.000171717	-3.00639	4.28436e-06	1	1
TRINITY_DN47087_c2_g1_i1	TransAb_k35_TransAb_k35_S462455	XP_008195725.1 syntaxin-16	-2.84899	0.000479054	-2.99278	0.00206671	1	3
Velvet_k35_Locus_28748_Transcript_22_Confidence_0.750_Length_2417	TransAb_k35_TransAb_k35_S27421	XP_972470.2 peptide transporter family 1-like isoform X2	-3.08022	7.21948e-09	-2.99104	1.33173e-08	1	1
Velvet_k65_Locus_652_Transcript_210_Confidence_0.296_Length_2114	SOAP_k85_C313702	XP_971811.1 nicalin-1	-2.9168	0.00027314	-2.87694	0.000105454	1	1
TransAb_k55_S184846	Velvet_k35_Locus_7719_Transcript_310_Confidence_0.293_Length_2489	XP_008197231.1 broad-complex isoform X5	-3.93667	1.05957e-06	-2.847	2.00343e-05	1	2
SOAP_k75_C655581	TransAb_k55_TransAb_k55_S3800	XP_015836383.1 inositol oxygenase	-2.47036	2.22033e-07	-2.81706	1.60438e-07	1	1
TRINITY_DN47590_c3_g1_i1	Velvet_k55_Locus_13113_Transcript_22_Confidence_0.667_Length_1751	XP_015836120.1PREDICTED: LOW QUALITY PROTEIN: uncharacterized protein LOC663202	-3.33592	0.00573134	-2.80171	0.00823024	1	1
SOAP_k65_C1018647	SOAP_k65_scaffold55345	NP_001164091.1HIF prolyl hydroxylase	-2.0438	0.00973494	-2.79276	7.59778e-09	1	1
Velvet_k35_Locus_8466_Transcript_1010_Confidence_0.576_Length_4490	TransAb_k35_TransAb_k35_S459885	XP_971489.1 huntingtin-interacting protein 1 isoform X1	-3.04936	0.00097676	-2.77912	0.00151119	1	1
Velvet_k35_Locus_34612_Transcript_56_Confidence_0.375_Length_4061	SOAP_k75_scaffold24968	XP_008200897.1 slit homolog 2 protein	-2.86956	1.2059e-06	-2.77363	8.92819e-07	2	2
transcript_18657	TransAb_k35_TransAb_k35_S58622	XP_973214.1 protein ABHD17B	-3.07496	4.28609e-05	-2.75708	0.00040804	1	1
Velvet_k35_Locus_13194_Transcript_1112_Confidence_0.076_Length_5675	SOAP_k35_scaffold101201	XP_015834067.1 tyrosine-protein kinase Abl isoform X2	-2.81352	0.000348321	-2.71688	0.000457696	1	1
Velvet_k75_Locus_34115_Transcript_11_Confidence_1.000_Length_1202	TRINITY_DN233577_c0_g1_i2	XP_008201476.1 chymotrypsin-like elastase family member 2A isoform X1	-2.82287	7.88928e-07	-2.70444	1.76899e-06	4	4
SOAP_k35_C2206013	TransAb_k35_TransAb_k35_J442779	XP_001808512.2 gametocyte-specific factor 1 homolog	-2.51365	0.00363268	-2.68965	0.000205386	1	1
SOAP_k65_C1040397	TransAb_k35_TransAb_k35_S331866	XP_975429.1 la-related protein 6	-3.01693	3.53239e-08	-2.64276	3.16505e-07	3	2
Velvet_k35_Locus_13034_Transcript_56_Confidence_0.310_Length_4663	Velvet_k55_Locus_139_Transcript_14041411_Confidence_0.003_Length_4908	XP_015834138.1 zinc finger protein OZF isoform X23	-2.97127	1.57182e-06	-2.63888	5.00751e-06	1	1
TRINITY_DN39845_c9_g1_i1	SOAP_k35_scaffold9663	XP_975272.1 zinc finger protein PLAG1	-2.71091	0.000595989	-2.63564	0.000460781	1	1
TRINITY_DN47052_c0_g1_i2	Velvet_k45_Locus_35246_Transcript_12_Confidence_0.750_Length_6430	XP_015833607.1 filamin-C isoform X2	-2.70092	0.000974611	-2.63049	0.00221594	1	1
TRINITY_DN52204_c1_g1_i1	TRINITY_DN253815_c3_g1_i2	XP_008195894.1PREDICTED: uncharacterized protein LOC664289 isoform X3	-2.35293	3.40839e-05	-2.59452	3.43812e-05	1	1
TRINITY_DN28338_c0_g3_i1	TRINITY_DN235541_c0_g1_i3	XP_015835057.1 nose resistant to fluoxetine protein 6-like isoform X4	-2.88968	0.00297144	-2.57264	0.000115922	1	1
SOAP_k65_C1032223	SOAP_k85_scaffold26999	XP_008193461.1 katanin p60 ATPase-containing subunit A-like 1	-2.83037	1.09382e-07	-2.56581	1.0604e-10	2	2
TRINITY_DN45952_c6_g1_i1	TRINITY_DN240658_c5_g1_i4	XP_015836010.1 insulin-like growth factor-binding protein complex acid labile subunit isoform X2	-2.48394	1.72736e-06	-2.5378	6.36656e-05	6	6
Velvet_k35_Locus_1715_Transcript_45_Confidence_0.071_Length_7776	Velvet_k55_Locus_5033_Transcript_1516_Confidence_0.176_Length_9187	XP_015836405.1 polycomb complex protein BMI-1-A	-2.912	0.00358088	-2.53089	0.0130775	2	2
TransAb_k45_S251295	Velvet_k75_Locus_3516_Transcript_39_Confidence_0.350_Length_3804	XP_008195985.1 ras-like protein 2	-2.96482	9.96263e-15	-2.50819	4.44782e-14	1	1
SOAP_k85_C428261	SOAP_k35_C3682036	XP_975792.1 peroxisomal membrane protein PEX13	-2.69122	0.000939569	-2.50605	0.00132963	1	1
transcript_19480	TRINITY_DN253754_c2_g3_i1	XP_972135.1 CUE domain-containing protein 2 isoform X2	-2.05691	0.00851763	-2.5027	0.0124748	1	1
TRINITY_DN103681_c0_g1_i1	SOAP_k45_scaffold69048	XP_008191415.1 sodium-coupled monocarboxylate transporter 1	-2.23509	0.0468923	-2.42907	0.0214714	1	1
SOAP_k35_scaffold84534	SOAP_k35_C3714962	XP_008201521.1 metabotropic glutamate receptor 5	-2.42701	8.19954e-08	-2.42686	9.87814e-08	3	3
SOAP_k35_C2256083	TRINITY_DN254870_c0_g2_i1	XP_008195304.1 non-canonical poly(A) RNA polymerase PAPD5	-2.52982	0.0220462	-2.42459	0.0190483	1	1
TransAb_k65_S113352	TransAb_k35_TransAb_k35_S336768	XP_973411.1 zinc finger CCHC domain-containing protein 24 isoform X1	-2.24234	2.11966e-06	-2.4194	6.00349e-07	2	2
SOAP_k75_scaffold30512	TRINITY_DN244560_c2_g1_i3	XP_001812177.1 AN1-type zinc finger protein 1-like	-2.06879	4.5249e-11	-2.4181	1.91481e-11	1	1
SOAP_k65_C1046527	TRINITY_DN248195_c2_g1_i10	XP_969579.2 inositol hexakisphosphate kinase 1 isoform X2	-3.02283	9.30932e-05	-2.40711	0.0009853	1	1
transcript_16445	TRINITY_DN244555_c1_g1_i3	XP_008199828.1 actin-related protein 8 isoform X1	-2.14987	2.49358e-17	-2.39609	5.84271e-21	1	1
Velvet_k85_Locus_21267_Transcript_12_Confidence_0.800_Length_2019	TransAb_k75_S60905	XP_974290.2 polycomb group protein Pc isoform X3	-2.50705	0.0076684	-2.39247	0.00741579	1	1
transcript_10341	Velvet_k35_Locus_9772_Transcript_12_Confidence_0.125_Length_2680	XP_968141.3 sugar phosphate exchanger 2 isoform X2	-2.2027	3.83073e-05	-2.38995	4.71902e-06	2	2
Velvet_k65_Locus_15756_Transcript_12_Confidence_0.667_Length_1538	Velvet_k45_Locus_20124_Transcript_11_Confidence_1.000_Length_1933	XP_008195807.1 partitioning defective 6 homolog beta	-2.37475	0.0128949	-2.37948	0.0110545	1	1
Velvet_k85_Locus_390_Transcript_25_Confidence_0.556_Length_2442	SOAP_k35_C3708032	XP_015837346.1 dihydroxyacetone phosphate acyltransferase	-2.58074	0.000190079	-2.37196	0.000335646	1	1
Velvet_k55_Locus_5189_Transcript_34_Confidence_0.571_Length_4623	SOAP_k35_C3711232	XP_008198896.1 E3 ubiquitin-protein ligase RNF19A	-2.40201	2.18617e-05	-2.36262	0.000109024	1	1
TRINITY_DN47425_c3_g1_i3	SOAP_k65_scaffold30953	XP_008195579.1 suppressor APC domain-containing protein 2	-2.51564	0.0119401	-2.34772	0.0189987	1	1
SOAP_k65_C990416	Velvet_k35_Locus_59746_Transcript_22_Confidence_0.667_Length_1868	XP_008198121.1 transcription factor Adf-1	-2.43203	1.43382e-07	-2.34179	3.06655e-07	4	3
Velvet_k65_Locus_32934_Transcript_22_Confidence_0.250_Length_529	SOAP_k85_C249454	XP_966808.3 putative thiosulfate sulfurtransferase, mitochondrial	-2.52887	5.96304e-06	-2.33396	1.7887e-05	2	2
SOAP_k35_scaffold58936	SOAP_k55_scaffold59600	XP_008201126.1 lysophospholipid acyltransferase 1	-2.51312	0.00010237	-2.3304	0.000296321	1	1
SOAP_k35_scaffold62686	TRINITY_DN246212_c0_g1_i3	XP_015833710.1 serine proteinase stubble	-2.34449	0.0341832	-2.32831	0.0316007	6	6
SOAP_k55_scaffold77351	SOAP_k35_C3686456	NP_001164139.1C-type lectin precursor	-2.35464	0.00240424	-2.28857	0.00260192	1	1
TRINITY_DN47568_c2_g7_i7	TRINITY_DN241924_c0_g1_i3	XP_974197.1 inosine triphosphate pyrophosphatase	-3.42213	0.000138904	-2.28101	0.00202509	1	1
Velvet_k75_Locus_2536_Transcript_56_Confidence_0.231_Length_3052	Velvet_k35_Locus_3263_Transcript_1112_Confidence_0.060_Length_6206	XP_008192136.1 embryonic polarity protein dorsal isoform X1	-2.43642	1.20637e-05	-2.27702	3.12216e-05	1	1
TRINITY_DN51251_c3_g1_i7	Velvet_k55_Locus_13595_Transcript_39_Confidence_0.364_Length_4684	XP_015837511.1PREDICTED: uncharacterized protein LOC103313637 isoform X2	-2.24722	9.71543e-16	-2.27101	2.05228e-14	1	1
TRINITY_DN56271_c1_g1_i11	SOAP_k85_scaffold26989	XP_008198411.1 transcription factor E2F5	-2.51918	0.00111185	-2.24742	0.00304276	2	2
SOAP_k65_C1036623	TransAb_k35_TransAb_k35_R457916	XP_008195076.1 tailup isoform X1	-2.45051	1.99552e-06	-2.24197	1.04214e-05	2	2
TransAb_k65_S106117	SOAP_k35_scaffold117529	XP_971244.1 pleckstrin homology domain-containing family A member 3 isoform X2	-2.98002	3.47081e-06	-2.22906	8.36031e-18	1	1
SOAP_k75_scaffold25084	SOAP_k65_C955354	XP_015840392.1 protein roadkill isoform X3	-2.0275	4.25184e-05	-2.20936	1.2074e-06	2	2
SOAP_k85_C447712	TransAb_k45_TransAb_k45_S218516	XP_970204.1 transmembrane protein 115	-2.02935	1.22596e-05	-2.19574	2.83849e-06	1	1
TransAb_k55_S162911	transcript_20574	XP_967889.1 signal recognition particle 54 kDa protein	-2.13899	0.000233304	-2.19228	0.000601652	1	1
transcript_11241	Velvet_k35_Locus_8409_Transcript_27_Confidence_0.556_Length_3899	XP_008198753.2 aryl hydrocarbon receptor protein 1 isoform X2	-2.44482	0.00010094	-2.1913	0.00018493	1	1
TransAb_k35_S181822	Velvet_k75_Locus_33937_Transcript_13_Confidence_0.714_Length_1160	XP_966340.1 autophagy-related protein 101	-2.27876	2.97988e-06	-2.17476	2.82314e-06	1	1
TransAb_k65_S125678	transcript_15306	XP_008196656.1 sphingomyelin phosphodiesterase isoform X2	-2.24906	0.0189808	-2.16373	0.0159846	7	6
TRINITY_DN51619_c1_g1_i9	TRINITY_DN245642_c3_g1_i10	XP_008197287.1 E3 ubiquitin-protein ligase SMURF2 isoform X2	-2.05943	0.000687667	-2.15613	0.000191442	1	1
SOAP_k75_scaffold32619	TransAb_k35_TransAb_k35_S440737	XP_969219.2 pancreatic triacylglycerol lipase	-2.11375	1.73468e-05	-2.1489	9.92968e-06	5	5
Velvet_k35_Locus_1340_Transcript_811_Confidence_0.348_Length_3667	TRINITY_DN251930_c0_g2_i5	XP_970749.1 ubiquitin-protein ligase E3B	-2.09896	0.00256437	-2.13958	0.00173974	1	1
SOAP_k45_C1984395	transcript_16877	XP_001816025.1PREDICTED: uncharacterized protein LOC100142161	-2.26044	8.02508e-14	-2.13467	8.7859e-12	1	1
SOAP_k35_C2247033	TransAb_k65_S9085	XP_973880.2 glycerate kinase	-2.16535	4.98974e-08	-2.12732	4.7766e-08	1	1
SOAP_k85_C462758	transcript_2458	XP_015839667.1 Fanconi anemia group D2 protein	-2.25687	4.84295e-17	-2.122	4.83372e-14	1	1
TRINITY_DN37906_c0_g2_i1	transcript_21867	XP_015834556.1 arylsulfatase B	-2.19119	1.73731e-05	-2.11904	2.26938e-05	2	1
TransAb_k35_S3297	TransAb_k45_TransAb_k45_S194031	XP_008197569.1 protein Skeletor, isoforms B/C isoform X1	-2.29226	4.35695e-06	-2.11511	1.72273e-05	2	2
Velvet_k35_Locus_417_Transcript_78_Confidence_0.389_Length_1556	TransAb_k65_S120896	XP_973612.1 beta-1,4-galactosyltransferase 7	-2.32366	2.90343e-05	-2.11109	0.000154267	1	1
SOAP_k65_C1037121	TRINITY_DN247308_c1_g1_i5	XP_008194507.1 zinc finger protein 239	-2.29591	0.00958871	-2.09046	0.00279112	5	5
TransAb_k55_S143389	Velvet_k75_Locus_19830_Transcript_12_Confidence_0.667_Length_2338	XP_970158.2 mesoderm induction early response protein 1 isoform X2	-2.21829	0.000108407	-2.08253	0.000192268	1	1
transcript_14385	SOAP_k35_C3704592	XP_008195317.2 prolow-density lipoprotein receptor-related protein 1	-2.22247	2.5612e-10	-2.07931	2.71869e-09	4	3
SOAP_k35_scaffold65013	SOAP_k35_C3713978	XP_972455.2 regulation of nuclear pre-mRNA domain-containing protein 1B	-2.14836	0.000398844	-2.06126	0.000496495	2	2
TRINITY_DN51404_c3_g1_i4	Velvet_k45_Locus_1585_Transcript_66_Confidence_0.654_Length_4517	XP_015840195.1 late secretory pathway protein AVL9 homolog isoform X2	-2.12938	0.00056212	-2.04993	0.000427417	1	1
transcript_11060	SOAP_k85_C327219	XP_972116.1 chromatin-remodeling complex ATPase chain Iswi	-2.20343	9.0828e-07	-2.04761	9.72916e-07	1	1
SOAP_k65_C982242	SOAP_k35_scaffold9668	XP_969715.1 lactoylglutathione lyase	-2.94864	8.35872e-10	-2.04242	2.11281e-05	1	1
transcript_27222	transcript_26368	XP_972874.1 lipase 1	-2.12158	1.30965e-05	-2.03653	2.06251e-05	4	3
SOAP_k85_C449938	Velvet_k45_Locus_27114_Transcript_78_Confidence_0.425_Length_3395	XP_001815479.2 zinc finger protein 2 homolog	-4.02069	7.45558e-14	-2.02843	9.78436e-07	2	2
TRINITY_DN51515_c1_g1_i2	SOAP_k55_scaffold3439	XP_015837026.1 transient receptor potential channel pyrexia	-2.33927	7.6647e-05	-2.02731	0.000904833	8	8
Velvet_k85_Locus_3249_Transcript_56_Confidence_0.333_Length_2281	SOAP_k75_scaffold38972	XP_015839674.1 zinc finger RNA-binding protein	-2.10044	1.24743e-07	-2.02616	1.91489e-07	2	2
SOAP_k45_C1982233	Velvet_k35_Locus_153445_Transcript_67_Confidence_0.150_Length_2484	XP_001810193.1 peptidyl-prolyl cis-trans isomerase E	-2.25998	1.15948e-06	-2.02515	2.28795e-06	2	2
Velvet_k85_Locus_8669_Transcript_68_Confidence_0.300_Length_2918	Velvet_k85_Locus_7328_Transcript_910_Confidence_0.261_Length_3751	XP_969620.2 serine/threonine-protein kinase PAK mbt	-2.30361	5.4488e-05	-2.00166	5.92466e-05	1	1
TransAb_k45_S207109	SOAP_k35_C3647835	NP_001139379.1dopamine N acetyltransferase isoform 2	3.68608	4.7174e-10	3.65401	1.51338e-10	2	3
Velvet_k65_Locus_44266_Transcript_34_Confidence_0.556_Length_2677	Velvet_k35_Locus_2766_Transcript_11_Confidence_1.000_Length_2596	NP_001139379.1dopamine N acetyltransferase isoform 2	4.32928	7.40827e-36	4.36047	1.34096e-36	2	1
TransAb_k55_S32227	TRINITY_DN254377_c4_g1_i1	NP_001155991.1rhodopsin 1/6-like	4.03022	5.72238e-31	4.02248	3.2368e-31	1	1
TRINITY_DN42903_c5_g2_i4	SOAP_k55_scaffold33428	NP_001159495.1lysozyme precursor	2.68757	9.14796e-08	2.76814	2.9007e-08	6	5
Velvet_k55_Locus_51879_Transcript_27_Confidence_0.500_Length_635	SOAP_k75_C407440	NP_001159495.1lysozyme precursor	5.25254	1.80177e-40	5.33884	1.23695e-40	6	5
TransAb_k35_S249223	Velvet_k45_Locus_29366_Transcript_22_Confidence_0.750_Length_717	NP_001161912.1cuticular protein analogous to peritrophins 1-B	2.56036	3.6004e-05	2.68126	9.26296e-06	2	4
TRINITY_DN45936_c0_g5_i5	TransAb_k55_TransAb_k55_S10992	NP_001164309.1glutathione peroxidase	2.59985	3.92964e-05	2.62966	2.63673e-05	2	3
Velvet_k85_Locus_50915_Transcript_11_Confidence_1.000_Length_1276	SOAP_k35_C3683198	NP_001263355.1dehydrogenase/reductase SDR family member 4	2.41979	4.77779e-18	2.53332	2.65947e-19	2	2
Velvet_k35_Locus_17936_Transcript_1014_Confidence_0.324_Length_3134	TRINITY_DN253731_c0_g2_i1	NP_001280511.1tachykinin-like peptides receptor 86C	3.39311	4.76987e-08	3.2729	0.000536491	3	1
SOAP_k35_C2243023	transcript_24204	XP_008190624.1PREDICTED: LOW QUALITY PROTEIN: uncharacterized protein LOC662365	3.38914	1.13295e-05	3.6539	3.68776e-06	8	5
SOAP_k35_C2246627	TRINITY_DN213620_c0_g1_i1	XP_008190797.1PREDICTED: uncharacterized protein LOC100142231	2.76269	3.8738e-08	2.07698	0.000242297	1	1
TRINITY_DN42267_c2_g2_i2	TRINITY_DN246924_c1_g1_i1	XP_008190959.1 NFX1-type zinc finger-containing protein 1 isoform X2	3.50102	0.000824586	4.02982	1.87029e-06	4	2
TRINITY_DN46913_c3_g3_i2	TRINITY_DN236170_c0_g1_i3	XP_008191777.1 beta-1,4-mannosyl-glycoprotein 4-beta-N-acetylglucosaminyltransferase	2.37256	0.000639031	2.41499	0.00157711	2	3
Velvet_k75_Locus_58898_Transcript_11_Confidence_1.000_Length_1745	SOAP_k55_C1639333	XP_008192173.1 putative hydroxypyruvate isomerase	3.31949	6.88159e-16	3.4048	8.60637e-17	1	1
transcript_25327	SOAP_k35_C3684732	XP_008192382.1 TWiK family of potassium channels protein 9	4.93532	2.12907e-25	4.41406	5.93032e-19	2	2
Velvet_k85_Locus_40195_Transcript_15_Confidence_0.400_Length_2539	SOAP_k65_C943700	XP_008193419.1PREDICTED: uncharacterized protein LOC103313033	2.93514	5.80473e-09	2.25032	3.87312e-06	1	1
Velvet_k55_Locus_22655_Transcript_24_Confidence_0.667_Length_2597	Velvet_k35_Locus_69309_Transcript_11_Confidence_1.000_Length_1271	XP_008193911.1 aristaless isoform X2	2.43206	0.000542896	2.34847	0.00365277	5	5
TransAb_k45_S214302	SOAP_k35_C3708256	XP_008193983.1 F-box/LRR-repeat protein 20 isoform X1	2.27454	1.23419e-16	2.03519	3.75464e-12	2	1
TransAb_k35_S122133	TransAb_k65_S21932	XP_008194465.1PREDICTED: uncharacterized protein LOC103313297	2.00763	4.21985e-07	2.10058	7.31196e-08	1	1
SOAP_k85_C443840	transcript_32557	XP_008194710.1 chymotrypsin-like proteinase 6D isoform X1	2.54155	2.55104e-07	2.87826	1.07635e-08	1	2
SOAP_k65_C1030557	TRINITY_DN237812_c6_g1_i3	XP_008195589.2 CCA tRNA nucleotidyltransferase 1, mitochondrial	3.32537	8.92339e-07	4.42633	5.54483e-09	1	1
Velvet_k65_Locus_51065_Transcript_12_Confidence_0.750_Length_2171	TRINITY_DN251471_c2_g3_i1	XP_008196019.1 vanin-like protein 1	2.90265	3.11292e-19	2.83647	6.28912e-15	1	1
TransAb_k75_S33415	SOAP_k65_C925546	XP_008196158.1 proline dehydrogenase 1, mitochondrial isoform X3	2.7868	4.66578e-07	2.92866	4.79478e-08	1	1
transcript_32090	SOAP_k85_C298486	XP_008196212.1 gamma-glutamyl hydrolase isoform X4	3.16594	6.5042e-22	3.27369	1.98832e-23	1	1
transcript_1605	transcript_1688	XP_008196432.1PREDICTED: uncharacterized protein LOC663901	2.44226	4.00088e-06	2.32024	1.60189e-05	1	1
SOAP_k65_C1018131	TransAb_k45_TransAb_k45_S4160	XP_008196777.1 group XIIA secretory phospholipase A2	2.0667	2.35507e-06	2.11875	1.24562e-06	3	3
TransAb_k35_S124009	Velvet_k55_Locus_1908_Transcript_33_Confidence_0.429_Length_2643	XP_008196844.1 actin-interacting protein 1 isoform X2	2.02825	2.81095e-05	2.06438	1.09624e-05	1	1
Velvet_k35_Locus_2758_Transcript_810_Confidence_0.390_Length_2527	Velvet_k75_Locus_924_Transcript_11_Confidence_1.000_Length_1830	XP_008198549.1 protein pygopus isoform X3	2.9242	5.58915e-31	2.98393	3.0242e-31	1	1
SOAP_k35_scaffold20394	transcript_28688	XP_008199020.1 pyruvate dehydrogenase phosphatase regulatory subunit, mitochondrial	2.06588	1.23841e-05	2.16477	3.58164e-06	1	1
TransAb_k45_R237674	TransAb_k35_TransAb_k35_S84984	XP_008199365.1 apolipoprotein D	4.55108	4.2053e-14	4.66776	5.17524e-15	2	3
TRINITY_DN36959_c0_g1_i2	TRINITY_DN236821_c8_g1_i1	XP_008199381.1 endothelin-converting enzyme 1 isoform X2	3.4955	0.000128941	3.4532	0.000964871	1	1
Velvet_k35_Locus_41981_Transcript_16_Confidence_0.158_Length_1683	TRINITY_DN241629_c4_g2_i1	XP_008200853.1 slit homolog 1 protein-like	4.39489	5.39905e-18	3.79399	7.88097e-18	3	3
SOAP_k85_scaffold23602	TRINITY_DN250666_c3_g12_i1	XP_008200972.1 solute carrier family 26 member 10 isoform X2	4.22881	4.64425e-23	2.99375	6.69336e-21	6	2
TransAb_k55_S186207	TransAb_k35_TransAb_k35_S131712	XP_008201573.1 crossover junction endonuclease EME1 isoform X2	2.01461	6.3001e-07	2.08685	1.81431e-07	1	1
TRINITY_DN51132_c0_g1_i7	Velvet_k35_Locus_4997_Transcript_12_Confidence_0.500_Length_5215	XP_008201582.1PREDICTED: uncharacterized protein LOC661670 isoform X3	2.47806	1.09964e-07	2.82969	3.26549e-07	1	1
Velvet_k45_Locus_8663_Transcript_910_Confidence_0.515_Length_2918	Velvet_k35_Locus_285610_Transcript_22_Confidence_0.667_Length_865	XP_015832926.1 alpha-L-iduronidase	3.11144	3.23821e-10	3.38196	8.154e-05	1	1
Velvet_k35_Locus_26530_Transcript_1111_Confidence_0.346_Length_1159	SOAP_k35_C3675012	XP_015832932.1 protein toll	2.66486	6.26607e-09	2.77291	1.10175e-09	1	1
Velvet_k55_Locus_2872_Transcript_17_Confidence_0.357_Length_1917	TRINITY_DN79954_c0_g1_i1	XP_015833674.1 putative nuclease HARBI1 isoform X2	4.50414	9.11824e-07	4.76534	5.0041e-06	3	1
SOAP_k45_C1980979	TRINITY_DN165227_c0_g1_i1	XP_015833710.1 serine proteinase stubble	2.80531	1.19584e-05	2.14573	0.000193109	6	6
Velvet_k75_Locus_93930_Transcript_11_Confidence_1.000_Length_2221	TRINITY_DN211468_c0_g1_i2	XP_015833868.1 ectonucleotide pyrophosphatase/phosphodiesterase family member 5 isoform X2	4.29888	1.67821e-06	4.01284	4.4064e-06	6	8857
SOAP_k85_scaffold35363	TRINITY_DN252011_c3_g1_i1	XP_015834322.1 4-coumarate--CoA ligase 1-like	2.70922	1.87747e-14	2.67369	8.9954e-14	1	1
SOAP_k55_scaffold82597	TRINITY_DN250890_c2_g1_i2	XP_015835017.1 cholecystokinin receptor type A isoform X2	3.45685	0.000226581	3.15612	0.000920996	1	1
TransAb_k35_R492098	Velvet_k55_Locus_168939_Transcript_12_Confidence_0.667_Length_1252	XP_015835757.1 LRR receptor-like serine/threonine-protein kinase GSO2	3.12676	3.67662e-11	3.20748	3.93858e-12	6	1
Velvet_k75_Locus_110174_Transcript_11_Confidence_1.000_Length_1275	SOAP_k45_C3159539	XP_015836232.1 WSCD family member AGAP003962	2.03349	3.09614e-06	2.18183	3.73404e-07	8	7
SOAP_k35_scaffold84006	SOAP_k65_C912418	XP_015836232.1 WSCD family member AGAP003962	2.97324	0.000730022	2.89526	0.00086457	8	7
SOAP_k75_C636996	SOAP_k35_C3665252	XP_015836988.1PREDICTED: uncharacterized protein LOC103315002	2.4666	0.0094864	2.68044	0.00272162	3	3
SOAP_k55_scaffold23765	SOAP_k45_C3183651	XP_015837046.1 inotocin receptor isoform X1	2.45678	1.64235e-10	2.27525	1.12262e-06	1	1
TransAb_k55_S6335	TRINITY_DN247369_c7_g1_i1	XP_015838035.1 chromatin accessibility complex protein 1	3.62527	1.48603e-21	2.46849	4.57035e-10	1	1
SOAP_k35_C2225123	TRINITY_DN239522_c3_g3_i4	XP_015838284.1 PR domain zinc finger protein 16	3.38424	0.000803824	4.41194	9.58125e-11	5	4
Velvet_k35_Locus_11499_Transcript_22_Confidence_0.909_Length_5308	Velvet_k35_Locus_49889_Transcript_22_Confidence_0.750_Length_3023	XP_015838749.1 xanthine dehydrogenase isoform X1	2.6733	9.98436e-12	2.75662	2.08723e-11	3	2
transcript_35580	TRINITY_DN244521_c1_g4_i2	XP_015840794.1 protein PRY1	4.80355	2.66454e-30	4.89071	2.21053e-31	7	7
transcript_11882	transcript_11058	XP_015840811.1 peroxidase isoform X3	4.22404	2.00297e-14	4.33736	1.7146e-15	3	3
Velvet_k45_Locus_3981_Transcript_78_Confidence_0.333_Length_2949	SOAP_k35_scaffold129545	XP_966660.1 mucolipin-3	2.23641	8.21422e-09	2.81318	8.03605e-15	1	1
Velvet_k55_Locus_88410_Transcript_79_Confidence_0.375_Length_1027	SOAP_k35_scaffold105901	XP_966808.3 putative thiosulfate sulfurtransferase, mitochondrial	4.04446	4.84088e-14	2.59566	2.09017e-10	2	2
SOAP_k35_C2258423	Velvet_k55_Locus_5725_Transcript_12_Confidence_0.800_Length_3046	XP_966941.1 protein phosphatase 1H	2.05923	0.00213251	2.04489	0.00215024	1	1
TRINITY_DN46473_c6_g1_i1	TRINITY_DN228380_c0_g1_i1	XP_967046.1 ras-related protein Rab-35	2.32203	0.0023348	3.02568	0.00837265	2	2
Velvet_k55_Locus_2927_Transcript_1011_Confidence_0.517_Length_7710	Velvet_k35_Locus_11232_Transcript_44_Confidence_0.700_Length_6172	XP_967193.1 cyclin-G-associated kinase	2.32112	2.94183e-19	3.23175	2.13905e-12	1	1
SOAP_k35_C2237003	SOAP_k35_C3688128	XP_967831.2 CAAX prenyl protease 2	2.29507	0.00030417	2.91539	9.40162e-07	1	1
Velvet_k85_Locus_80758_Transcript_12_Confidence_0.750_Length_1459	TRINITY_DN234345_c0_g1_i1	XP_968498.1 protein sidekick isoform X3	2.00806	0.00121144	2.10603	0.000452919	6	8
TransAb_k35_S481648	TRINITY_DN227943_c0_g1_i1	XP_968769.1 PI-PLC X domain-containing protein 3 isoform X1	3.87511	4.72492e-18	4.1079	1.0812e-11	1	1
SOAP_k65_C1032173	Velvet_k35_Locus_153779_Transcript_11_Confidence_1.000_Length_2184	XP_969219.2 pancreatic triacylglycerol lipase	3.68453	5.37958e-10	4.14025	1.47958e-12	5	5
transcript_27780	TRINITY_DN233545_c0_g1_i3	XP_969249.1 venom serine carboxypeptidase	3.13206	6.20306e-15	3.20895	1.57752e-15	6	5
TransAb_k35_S116103	SOAP_k55_C1670982	XP_969249.1 venom serine carboxypeptidase	3.63308	9.49596e-14	3.73917	6.39786e-15	6	5
Velvet_k45_Locus_3186_Transcript_45_Confidence_0.455_Length_4587	Velvet_k35_Locus_19795_Transcript_13_Confidence_0.571_Length_2955	XP_969427.1 cell cycle control protein 50A isoform X1	2.11058	3.96764e-10	3.00144	1.01491e-38	1	1
SOAP_k45_C1949385	TRINITY_DN235977_c3_g1_i2	XP_969641.1 phytanoyl-CoA dioxygenase, peroxisomal	3.40088	8.72781e-05	3.48887	5.81708e-05	2	2
SOAP_k75_C680321	SOAP_k75_C510977	XP_969887.1 frataxin homolog, mitochondrial	2.98871	3.46754e-19	3.00224	4.54569e-18	1	1
transcript_14195	Velvet_k45_Locus_138384_Transcript_11_Confidence_1.000_Length_1285	XP_969936.2 facilitated trehalose transporter Tret1	3.23853	7.28543e-07	2.59607	0.00592767	6	8857
Velvet_k65_Locus_49851_Transcript_55_Confidence_0.375_Length_1269	TRINITY_DN283104_c0_g1_i1	XP_970043.2PREDICTED: uncharacterized protein LOC658573	4.80718	1.67052e-11	4.60683	2.1176e-11	2	3
transcript_9653	TRINITY_DN248464_c5_g2_i12	XP_970082.1 glycine dehydrogenase (decarboxylating), mitochondrial	2.23513	1.19077e-06	2.41024	1.04654e-07	1	1
TransAb_k35_S489311	TRINITY_DN249885_c0_g1_i1	XP_970162.1 tolloid-like protein 1	2.80513	0.000186169	2.49651	0.000217358	3	2
TransAb_k45_S254371	SOAP_k35_C3700524	XP_970509.1 organic solute transporter alpha-like protein	2.00858	3.09393e-05	2.05329	3.33919e-05	5	4
TransAb_k45_S110775	SOAP_k35_C3646535	XP_970532.1PREDICTED: uncharacterized protein LOC659107	2.54563	0.0043163	2.66481	0.00191027	2	2
Velvet_k55_Locus_250_Transcript_7475_Confidence_0.024_Length_3082	SOAP_k55_C1659462	XP_970535.2 gamma-glutamyltranspeptidase 1 isoform X2	2.796	0.00120496	2.72846	0.00867215	2	2
SOAP_k35_scaffold80626	TransAb_k45_TransAb_k45_S224461	XP_970713.1 sulfide:quinone oxidoreductase, mitochondrial	2.22392	5.26485e-07	2.36683	5.78991e-08	1	1
TRINITY_DN47719_c5_g4_i3	TRINITY_DN369174_c0_g1_i1	XP_970731.1 tyrosine aminotransferase	4.99675	4.59853e-06	4.92407	4.29264e-05	3	8857
SOAP_k35_C2206205	TRINITY_DN55642_c0_g1_i1	XP_970917.2 arylsulfatase B	5.59198	0.000380089	5.98291	3.16237e-11	1	8
TRINITY_DN52612_c1_g1_i3	transcript_13804	XP_970945.2 suppressor of tumorigenicity 14 protein	3.14283	4.74006e-16	3.09145	5.4309e-16	1	1
SOAP_k55_C1571526	SOAP_k55_C1673782	XP_971143.1 beta-1,3-galactosyltransferase 5	2.43739	0.00249019	2.89443	0.00100502	4	2
TRINITY_DN45930_c2_g1_i2	TRINITY_DN256411_c2_g5_i1	XP_971367.2PREDICTED: uncharacterized protein LOC660010	2.23262	0.000262397	2.26293	0.00114644	5	6
SOAP_k35_C2253759	TransAb_k35_TransAb_k35_S489154	XP_971391.1 E3 ubiquitin-protein ligase RFWD3	2.10535	3.73137e-07	2.27465	2.85296e-08	1	1
SOAP_k55_scaffold95177	Velvet_k45_Locus_98560_Transcript_23_Confidence_0.615_Length_4729	XP_971741.1 probable ATP-dependent RNA helicase spindle-E	2.13732	0.0340179	2.18205	0.0271487	1	1
SOAP_k35_C2258559	SOAP_k75_C491743	XP_971754.1 mitochondrial GTPase 1	2.23189	8.73985e-16	2.31485	4.53133e-15	1	1
SOAP_k35_C2253383	TRINITY_DN229364_c0_g1_i1	XP_972126.1 glucose dehydrogenase [FAD, quinone] isoform X2	2.43159	0.0111209	2.4938	0.00681069	1	2
SOAP_k65_C996193	SOAP_k35_C3712014	XP_972659.1 dehydrodolichyl diphosphate syntase complex subunit Nus1	2.95187	2.18948e-05	4.56004	1.62256e-46	1	1
transcript_28358	TRINITY_DN258561_c0_g1_i1	XP_972919.1 sodium/potassium-transporting ATPase subunit beta-2	3.10165	1.20196e-05	3.09642	3.69302e-06	2	2
SOAP_k35_C2251707	Velvet_k35_Locus_4364_Transcript_15_Confidence_0.375_Length_2203	XP_973431.2 putative fatty acyl-CoA reductase CG5065	2.41027	4.35567e-16	4.25283	7.82398e-32	3	3
SOAP_k35_C2246859	SOAP_k35_C3701398	XP_973448.1 Werner Syndrome-like exonuclease	2.97794	2.78799e-14	3.13282	1.63334e-16	1	1
SOAP_k75_scaffold57843	transcript_8021	XP_973569.2 probable ATP-dependent RNA helicase DHX34	5.70315	1.57338e-36	5.85452	5.5674e-40	1	1
SOAP_k65_scaffold1551	Velvet_k35_Locus_9919_Transcript_310_Confidence_0.486_Length_3854	XP_973882.1 DNA repair protein complementing XP-A cells homolog	2.58595	2.15772e-18	2.242	8.53938e-14	1	1
TransAb_k55_S61156	TransAb_k35_TransAb_k35_S440000	XP_974657.1 39S ribosomal protein L42, mitochondrial	2.13263	1.09511e-06	2.37701	8.37269e-09	1	1
transcript_23784	SOAP_k85_scaffold14230	XP_974675.1 zinc transporter ZIP1	2.45334	6.17919e-05	2.90712	0.000115337	3	3
TransAb_k35_S429652	TRINITY_DN241583_c2_g1_i4	XP_975320.1 leucine-rich repeat-containing protein 15	2.57692	0.00401161	3.04981	0.00142702	1	2
SOAP_k75_scaffold13458	TRINITY_DN248072_c1_g1_i3	XP_975379.1 gephyrin isoform X3	5.2379	7.70062e-17	5.35714	4.70178e-18	1	1
SOAP_k85_C459956	Velvet_k35_Locus_11078_Transcript_210_Confidence_0.154_Length_2751	XP_975636.1 hormone-sensitive lipase	3.55024	4.43356e-11	3.72691	5.88624e-11	1	1
Velvet_k85_Locus_27681_Transcript_12_Confidence_0.750_Length_1544	TRINITY_DN234413_c0_g1_i1	XP_975653.1 glucosylceramidase-like	2.01923	0.00646655	2.14446	0.00283573	5	5

## Sheet: SupFile2
SURF_rs transcript	CAVE_rr transcript	gene name	SURF_rs log2FoldChange	SURF_rs padj	CAVE_rr log2FoldChange	CAVE_rr padj	SURF_rr countif	CAVE_rs countif			Mid-stage differential expression, CAVE_rr vs SURF_rs reads, mapped both to CAVE_rr and SURF_rs assemblies
SOAP_k35_scaffold43119	SOAP_k35_scaffold97373	XP_975458.3 lanC-like protein 3 homolog	-7.89442	4.30885e-08	-7.86666	4.40169e-08	1	1			shown here are only genes with Log2FoldChange >2 and padj<.05 (for both mapping to CAVE_rr and SURF_rs assemblies)
SOAP_k35_C2255225	Velvet_k65_Locus_78721_Transcript_11_Confidence_1.000_Length_2092	XP_008197129.1 eisosome protein SEG2 isoform X2	-6.00224	0.000171658	-6.94812	1.51831e-05	1	1			negative values for Log2FoldChange indicate cave-biased genes with higher mRNA levels in cave samples than surface samples (55 genes)
TRINITY_DN18181_c0_g2_i1	TRINITY_DN244660_c0_g1_i9	XP_008196656.1 sphingomyelin phosphodiesterase isoform X2	-5.31956	0.000399001	-6.19713	6.35505e-06	5	4			positive values for Log2FoldChange indicate surface-biased genes with higher mRNA levels in surface samples than cave samples (187 genes)
TRINITY_DN39700_c13_g4_i3	TRINITY_DN245801_c2_g1_i12	XP_971879.2 NIF3-like protein 1 isoform X2	-3.95172	1.27654e-28	-5.05137	5.97295e-35	1	2			SURF_rs countif indicates the number of times the gene ID was found within the expressed genes from DEseq2 in the SURF_rs assembly
TRINITY_DN55416_c1_g1_i1	SOAP_k35_C3712350	NP_001092318.1hexosaminidase 1 precursor	-5.1118	2.58213e-11	-4.88581	1.73912e-14	1	1			CAVE_rr countif indicates the number of times the gene ID was found within the expressed genes from DEseq2 in the CAVE_rr assembly
TRINITY_DN262_c0_g1_i2	Velvet_k55_Locus_5612_Transcript_22_Confidence_0.800_Length_2825	XP_975374.1 3'-5' ssDNA/RNA exonuclease TatD	-4.39622	0.000203824	-4.78939	2.11523e-05	2	2			padj= adjusted P value
transcript_24887	TransAb_k35_TransAb_k35_S447047	XP_969928.1 lactosylceramide 4-alpha-galactosyltransferase	-4.79425	0.00147399	-4.76823	0.00163439	4	5			NOTE: the very high countif numbers indicates that one of the transcripts using blast2go yielded NA (no blast hit) whereas the other transcript yielded a hit to a Tribolium gene
TransAb_k55_S165924	transcript_26399	XP_008196777.1 group XIIA secretory phospholipase A2	-4.20458	0.000324229	-4.38592	0.000197177	3	3			NOTE: any transcript that had a >150bp and >90% similarity to another gene within the same transcriptome was not included in the list and therefore genes with the same gene name remaining in the list are likely paralogues in Asellus aquaticus
SOAP_k35_scaffold83912	TRINITY_DN242707_c3_g1_i2	XP_015837149.1PREDICTED: uncharacterized protein LOC107398246	-4.19535	0.00715409	-4.13906	0.00959878	1	1			SURF_rs log2FoldChange is the log2FoldChange for the comparison of the late-stage SURF_rs reads and the late-stage CAVE_rr reads mapped to the SURF_rs assembly
SOAP_k45_C1959259	SOAP_k45_C3169903	XP_015838556.1 leucine-rich repeat-containing protein 70	-4.06488	8.41388e-05	-3.9518	8.54779e-05	5	3			SURF_rs padj is the adjusted p-value for the comparison of the late-stage SURF_rs reads and the late-stage CAVE_rr reads mapped to the SURF_rs assembly
SOAP_k65_C1027861	TransAb_k35_TransAb_k35_S455572	XP_970317.2PREDICTED: uncharacterized protein LOC658873 isoform X1	-3.37098	0.0026252	-3.77937	1.71359e-08	1	1			CAVE_rr log2FoldChange is the log2FoldChange for the comparison of the late-stage SURF_rs reads and the late-stage CAVE_rr reads mapped to the CAVE_rr assembly
SOAP_k35_scaffold73947	SOAP_k75_scaffold31655	NP_001139390.1phospholipase A2B precursor	-3.5277	2.06279e-17	-3.73407	7.79092e-18	2	1			CAVE_rr padj is the adjusted p-value for the comparison of the late-stage SURF_rs reads and the late-stage CAVE_rr reads mapped to the CAVE_rr assembly
SOAP_k75_scaffold30512	TRINITY_DN244560_c2_g1_i3	XP_001812177.1 AN1-type zinc finger protein 1-like	-2.91781	1.68382e-38	-3.72726	3.34245e-43	1	1
TRINITY_DN37906_c0_g2_i1	transcript_21867	XP_015834556.1 arylsulfatase B	-3.39352	0.000332105	-3.56948	0.000114727	2	1
Velvet_k45_Locus_167896_Transcript_11_Confidence_1.000_Length_3147	TRINITY_DN250064_c4_g2_i1	XP_015835265.1 probable multidrug resistance-associated protein lethal(2)03659 isoform X2	-2.36262	0.00050346	-3.56472	0.000116473	1	1
TRINITY_DN43392_c6_g1_i2	TransAb_k35_TransAb_k35_R452007	XP_008191256.1PREDICTED: uncharacterized protein LOC103312429	-4.18156	3.33473e-22	-3.29149	1.30306e-21	3	4
Velvet_k55_Locus_12859_Transcript_12_Confidence_0.750_Length_1718	SOAP_k45_scaffold81836	XP_008200306.1 cyclin-J	-2.94229	0.0195907	-3.24488	0.00917934	1	1
SOAP_k35_C2250697	Velvet_k45_Locus_27624_Transcript_12_Confidence_0.750_Length_4512	XP_008192490.1 CRISP/Allergen/PR-1	-3.98256	2.44065e-08	-3.20193	4.01086e-07	1	1
SOAP_k55_C1411551	TransAb_k45_TransAb_k45_S229881	XP_973073.2 gamma-aminobutyric acid receptor-associated protein	-2.43912	8.64933e-05	-3.19998	1.36711e-07	6	13719
Velvet_k75_Locus_105498_Transcript_34_Confidence_0.667_Length_1792	SOAP_k45_scaffold80143	XP_015834290.1 serine protease snake	-3.29383	0.0180524	-3.11564	5.98302e-06	2	3
Velvet_k35_Locus_95615_Transcript_33_Confidence_0.667_Length_4064	Velvet_k65_Locus_22470_Transcript_13_Confidence_0.625_Length_2066	XP_008193342.1 prostaglandin E2 receptor EP2 subtype isoform X1	-2.01291	2.02728e-06	-3.10463	1.5476e-05	1	1
TRINITY_DN47087_c2_g1_i1	TransAb_k35_TransAb_k35_S462455	XP_008195725.1 syntaxin-16	-2.78664	8.35603e-15	-2.95915	3.84402e-16	1	3
SOAP_k35_C2249745	Velvet_k35_Locus_29375_Transcript_69_Confidence_0.593_Length_2473	XP_015839687.1 inhibitor of apoptosis 2 isoform X1	-2.94408	2.58862e-11	-2.90722	2.26511e-10	3	3
Velvet_k35_Locus_11506_Transcript_24_Confidence_0.083_Length_1526	TRINITY_DN244357_c3_g2_i2	NP_001164126.1superoxide dismutase-like protein precursor	-2.4558	4.14433e-11	-2.86498	5.57639e-17	6	2
SOAP_k35_C2232641	transcript_27202	XP_008190884.1 alpha-L-fucosidase-like isoform X1	-2.8006	2.29069e-07	-2.85432	7.65772e-07	2	4
TRINITY_DN47590_c3_g1_i1	Velvet_k55_Locus_13113_Transcript_22_Confidence_0.667_Length_1751	XP_015836120.1PREDICTED: LOW QUALITY PROTEIN: uncharacterized protein LOC663202	-2.29637	2.05589e-06	-2.81186	5.9519e-07	1	1
TransAb_k35_R491323	transcript_11586	XP_015838408.1 switch-associated protein 70 isoform X1	-2.90729	6.1526e-14	-2.77029	9.10771e-13	1	1
SOAP_k35_scaffold20323	SOAP_k35_scaffold80433	XP_968919.1 inactive pancreatic lipase-related protein 1 isoform X2	-3.63498	2.30321e-11	-2.68191	1.84191e-10	3	2
SOAP_k35_C2241415	TRINITY_DN244316_c6_g2_i2	XP_967839.1 BTB/POZ domain-containing protein KCTD5	-2.65022	9.54428e-21	-2.58262	7.38214e-20	1	1
Velvet_k35_Locus_68437_Transcript_815_Confidence_0.235_Length_2654	Velvet_k45_Locus_9418_Transcript_1018_Confidence_0.237_Length_2984	XP_972057.1 NADH-cytochrome b5 reductase 2 isoform X2	-2.51361	0.00303721	-2.57784	0.0029419	2	2
SOAP_k35_C2224097	TRINITY_DN250699_c1_g5_i1	XP_966717.1 cyclin-dependent kinase 7	-2.70533	3.8677e-07	-2.5364	7.81424e-06	1	1
TRINITY_DN44603_c2_g1_i1	Velvet_k35_Locus_48690_Transcript_11_Confidence_1.000_Length_1009	XP_015839927.1 zinc finger BED domain-containing protein 4-like	-2.42379	0.000284357	-2.52825	0.00178917	4	9
SOAP_k35_C2214125	Velvet_k45_Locus_7465_Transcript_11_Confidence_1.000_Length_1543	XP_969218.1 telomerase Cajal body protein 1 isoform X1	-2.7492	0.000435778	-2.4857	0.0008407	1	1
SOAP_k55_scaffold66026	SOAP_k35_scaffold125678	XP_974457.2 serine palmitoyltransferase 2	-2.20971	1.29699e-09	-2.40916	5.47115e-11	2	2
SOAP_k75_scaffold44718	TRINITY_DN238589_c5_g1_i6	XP_971518.1PREDICTED: uncharacterized protein LOC660170	-2.32948	0.000244042	-2.40666	7.40834e-05	1	1
SOAP_k35_scaffold16976	Velvet_k35_Locus_7053_Transcript_11_Confidence_1.000_Length_2066	XP_008200249.1 sodium-coupled neutral amino acid transporter 2 isoform X1	-2.46518	0.00110172	-2.3996	0.00138678	5	5
SOAP_k35_C2225769	TransAb_k35_TransAb_k35_S229625	XP_015840884.1PREDICTED: uncharacterized protein LOC662396	-2.52093	0.00446508	-2.38722	0.0104191	3	3
Velvet_k75_Locus_52666_Transcript_312_Confidence_0.629_Length_5917	SOAP_k45_scaffold53663	XP_015838357.1 carboxypeptidase M isoform X3	-2.39377	4.22448e-06	-2.3557	3.83865e-06	1	1
transcript_19399	transcript_19004	XP_008192323.1 UDP-glucuronosyltransferase 2C1	-2.4087	1.69948e-05	-2.32837	4.97275e-05	3	5
TransAb_k65_S129021	Velvet_k35_Locus_9449_Transcript_24_Confidence_0.417_Length_4237	XP_974376.1 G1/S-specific cyclin-D2	-2.01529	6.1977e-13	-2.30987	1.15793e-19	2	2
SOAP_k85_C409856	Velvet_k65_Locus_7828_Transcript_14_Confidence_0.727_Length_2367	XP_966904.1 spermidine synthase	-4.10712	7.58221e-20	-2.28769	5.38541e-12	1	1
SOAP_k55_scaffold80779	TRINITY_DN252301_c1_g1_i1	XP_968498.1 protein sidekick isoform X3	-2.09036	0.000414598	-2.27259	0.000319005	5	7
TransAb_k65_S130609	TransAb_k65_S123468	XP_972841.1 zinc transporter ZIP9	-2.23622	3.01558e-12	-2.23966	7.5366e-12	1	1
TRINITY_DN40286_c5_g1_i2	Velvet_k35_Locus_7161_Transcript_77_Confidence_0.647_Length_2530	XP_972963.1 SH2B adapter protein 2 isoform X1	-2.32136	4.35516e-06	-2.15799	1.82394e-05	1	1
SOAP_k35_scaffold34801	transcript_7426	XP_008192039.1 glutaredoxin domain-containing cysteine-rich protein CG12206	-2.01588	1.27355e-05	-2.15637	5.08269e-08	1	1
Velvet_k75_Locus_5768_Transcript_11_Confidence_1.000_Length_4022	SOAP_k75_C513365	XP_966819.1 growth/differentiation factor 8	-2.09425	1.43455e-06	-2.15113	1.41224e-06	1	1
SOAP_k65_C977086	TransAb_k35_TransAb_k35_S76437	XP_001811514.1 dnaJ homolog subfamily C member 30	-2.2966	1.70849e-07	-2.10529	4.1405e-06	2	2
TransAb_k35_S505948	SOAP_k85_scaffold5328	XP_015836232.1 WSCD family member AGAP003962	-2.11737	1.1126e-09	-2.08559	2.56351e-09	5	5
Velvet_k45_Locus_6754_Transcript_210_Confidence_0.125_Length_500	Velvet_k85_Locus_8370_Transcript_12_Confidence_0.500_Length_777	XP_975661.1 probable DNA-directed RNA polymerases I and III subunit RPAC2	-2.867	9.93667e-09	-2.04232	1.35663e-05	1	1
Velvet_k55_Locus_78392_Transcript_22_Confidence_0.750_Length_3610	Velvet_k35_Locus_29800_Transcript_89_Confidence_0.447_Length_5766	NP_001137202.1allatostatin type b precursor	-2.13826	0.00487216	-2.03524	0.00121148	1	1
SOAP_k35_C2247033	TransAb_k65_S9085	XP_973880.2 glycerate kinase	-2.12543	0.000365386	-2.03014	0.00137487	1	1
SOAP_k65_scaffold2510	TransAb_k45_TransAb_k45_S11393	XP_001812598.3 macro domain-containing protein CT2219	-2.03614	2.48112e-06	-2.01133	2.60431e-06	2	2
TransAb_k65_S125944	TRINITY_DN243211_c3_g2_i1	XP_008192862.1 kelch domain-containing protein 3	-2.61106	3.92178e-11	-2.01099	1.09168e-09	1	1
SOAP_k35_C2242991	Velvet_k55_Locus_2939_Transcript_12_Confidence_0.667_Length_2667	XP_969227.1 transmembrane protein 161B	-2.69062	2.46758e-12	-2.00646	4.7343e-09	1	1
Velvet_k35_Locus_40920_Transcript_11_Confidence_1.000_Length_2145	TransAb_k45_TransAb_k45_S244130	XP_972490.2 suppressor of cytokine signaling 2	-2.15758	2.34348e-05	-2.00207	0.000172994	2	2
transcript_2500	TRINITY_DN246430_c5_g1_i2	XP_001811274.1 4F2 cell-surface antigen heavy chain	2.39608	8.67298e-13	2.03204	3.75753e-08	1	1
SOAP_k35_C2260805	SOAP_k45_C3192227	XP_969219.2 pancreatic triacylglycerol lipase	2.11001	0.000599173	2.03789	0.000444198	4	4
Velvet_k75_Locus_9333_Transcript_11_Confidence_1.000_Length_2943	TRINITY_DN244574_c5_g11_i1	XP_015839145.1 putative thiamine transporter SLC35F3 isoform X4	2.54573	0.000529603	2.04841	0.00987331	1	1
TransAb_k45_R237674	TransAb_k35_TransAb_k35_S84984	XP_008199365.1 apolipoprotein D	2.0016	8.83448e-05	2.0515	7.58102e-05	2	3
transcript_16528	Velvet_k55_Locus_52862_Transcript_11_Confidence_1.000_Length_2300	XP_015833868.1 ectonucleotide pyrophosphatase/phosphodiesterase family member 5 isoform X2	2.55792	1.20403e-10	2.06559	8.75904e-08	5	5
SOAP_k75_scaffold13458	TRINITY_DN248072_c1_g1_i3	XP_975379.1 gephyrin isoform X3	2.02503	3.18879e-12	2.06693	7.71843e-13	1	1
Velvet_k85_Locus_58599_Transcript_11_Confidence_1.000_Length_3270	transcript_12626	XP_015833110.1 sodium-dependent neutral amino acid transporter B(0)AT3	2.07701	0.0157434	2.07165	0.0218372	1	1
Velvet_k65_Locus_44266_Transcript_34_Confidence_0.556_Length_2677	Velvet_k35_Locus_2766_Transcript_11_Confidence_1.000_Length_2596	NP_001139379.1dopamine N acetyltransferase isoform 2	2.08129	3.29971e-07	2.08122	6.46932e-07	1	1
Velvet_k35_Locus_2005_Transcript_1019_Confidence_0.131_Length_6177	Velvet_k45_Locus_22744_Transcript_1010_Confidence_0.300_Length_6645	XP_975275.1 von Willebrand factor A domain-containing protein 8	2.08783	4.39151e-08	2.09333	2.51322e-08	1	1
Velvet_k85_Locus_22931_Transcript_11_Confidence_1.000_Length_578	Velvet_k65_Locus_119432_Transcript_11_Confidence_1.000_Length_666	XP_968666.1 endocuticle structural glycoprotein SgAbd-2	2.39908	5.09481e-07	2.0998	2.01933e-06	1	1
TRINITY_DN49823_c0_g2_i1	Velvet_k75_Locus_25340_Transcript_11_Confidence_1.000_Length_1771	XP_971544.1 elongation of very long chain fatty acids protein AAEL008004	2.04047	4.30191e-07	2.11278	3.21298e-07	2	2
TRINITY_DN44186_c7_g1_i1	SOAP_k45_scaffold39252	XP_008192885.1 serine protease 42	2.18051	0.0211116	2.11458	0.0348473	2	2
Velvet_k45_Locus_26362_Transcript_11_Confidence_1.000_Length_1547	transcript_26866	XP_008190578.1 fibrinogen C domain-containing protein 1	2.41994	0.0070698	2.11517	0.0307167	5	6
SOAP_k35_C2250563	SOAP_k35_scaffold124708	XP_015835894.1 protein RCC2 homolog	2.01075	6.32705e-15	2.12228	1.03987e-16	1	1
SOAP_k45_C1984207	Velvet_k75_Locus_17430_Transcript_11_Confidence_1.000_Length_2731	XP_008198772.1 xaa-Pro aminopeptidase 1	2.06532	0.000155122	2.12273	0.000169504	4	6
Velvet_k85_Locus_13076_Transcript_56_Confidence_0.462_Length_2710	SOAP_k85_scaffold1077	XP_015835366.1 caspase-8 isoform X2	2.23511	5.79002e-11	2.12578	1.28015e-08	1	1
transcript_3130	transcript_2135	XP_967796.2 protein toll	2.09288	2.46602e-11	2.12807	4.88797e-12	3	1
transcript_19357	TransAb_k45_TransAb_k45_S230921	XP_015836569.1 protein mothers against dpp isoform X1	2.48914	6.05268e-15	2.14357	2.99055e-11	1	2
SOAP_k35_C2241033	SOAP_k35_C3685030	XP_015834140.1 zinc finger protein OZF isoform X24	2.06748	1.44439e-08	2.14484	4.49722e-08	4	6
Velvet_k75_Locus_1074_Transcript_11_Confidence_1.000_Length_2171	transcript_15333	XP_015838091.1PREDICTED: uncharacterized protein LOC107398466 isoform X2	2.20892	4.43717e-12	2.14871	9.98249e-11	5	4
TransAb_k35_S507643	TRINITY_DN245362_c1_g2_i7	XP_973694.1 organic cation transporter protein isoform X1	2.25566	2.40042e-09	2.15093	1.27827e-08	3	4
SOAP_k75_scaffold19942	SOAP_k35_C3701470	XP_008199627.1 carotenoid isomerooxygenase	2.1741	6.04667e-15	2.16055	3.54216e-15	5	3
transcript_12577	SOAP_k45_scaffold38818	NP_001164234.1cytochrome P450 301B1	3.47938	8.33838e-12	2.17695	3.29487e-07	5	4
SOAP_k75_scaffold1183	TransAb_k35_TransAb_k35_S328404	XP_968043.2PREDICTED: uncharacterized protein LOC656417 isoform X2	2.40271	0.000318316	2.17726	0.007093	2	2
TransAb_k35_R485636	Velvet_k55_Locus_18032_Transcript_58_Confidence_0.214_Length_2764	XP_008194084.1 serine/threonine-protein kinase 26 isoform X3	2.05312	1.56538e-09	2.17816	1.9839e-10	1	1
Velvet_k85_Locus_27681_Transcript_12_Confidence_0.750_Length_1544	TRINITY_DN234413_c0_g1_i1	XP_975653.1 glucosylceramidase-like	2.10676	0.0172041	2.19092	0.0146435	3	4
Velvet_k45_Locus_1599_Transcript_1213_Confidence_0.270_Length_7658	SOAP_k55_C1694794	XP_973772.1 probable G-protein coupled receptor CG31760	3.27866	7.22187e-06	2.19239	0.0307005	1	1
SOAP_k35_scaffold38538	SOAP_k55_scaffold74392	XP_015834746.1 insulin-like receptor isoform X2	2.19258	2.72133e-09	2.19344	3.0348e-09	4	3
Velvet_k75_Locus_850_Transcript_16_Confidence_0.714_Length_4362	Velvet_k45_Locus_8008_Transcript_47_Confidence_0.625_Length_4254	XP_008191851.1 synaptotagmin-5 isoform X2	2.20449	7.42253e-10	2.20194	1.03418e-05	1	1
TransAb_k75_S34873	Velvet_k35_Locus_2724_Transcript_333336_Confidence_0.002_Length_2004	XP_008200590.1 peflin	2.23229	2.19958e-11	2.20507	2.55972e-13	1	1
SOAP_k35_C2262091	SOAP_k55_scaffold28696	XP_972739.1 cadherin-86C	2.01783	0.00194059	2.22319	0.00052366	1	1
SOAP_k35_C2255921	Velvet_k35_Locus_16018_Transcript_77_Confidence_0.609_Length_3568	XP_008191039.1 anaphase-promoting complex subunit 2	2.35023	7.40926e-17	2.22612	3.58919e-17	1	1
TRINITY_DN39157_c4_g4_i5	SOAP_k35_scaffold77137	XP_008191452.1 DNA-directed RNA polymerase I subunit RPA43	2.02731	4.73205e-11	2.22887	2.63122e-13	1	1
SOAP_k35_scaffold79386	TransAb_k35_TransAb_k35_R460634	XP_008194604.1 chorion peroxidase isoform X3	2.16134	6.76831e-07	2.23565	4.37156e-07	2	2
SOAP_k35_scaffold5365	TransAb_k45_TransAb_k45_S125742	XP_966390.1 abhydrolase domain-containing protein 2	2.25791	1.5771e-09	2.24086	5.82563e-15	2	2
SOAP_k45_scaffold14947	TransAb_k35_TransAb_k35_S83260	XP_008192571.1 carbonic anhydrase-related protein 10	2.56806	1.37227e-09	2.24129	2.98073e-06	4	4
SOAP_k65_C1033551	SOAP_k85_scaffold18307	XP_970656.1 histone deacetylase 11 isoform X1	2.53849	3.44663e-20	2.25887	1.89713e-16	1	1
Velvet_k35_Locus_43739_Transcript_1010_Confidence_0.312_Length_3856	Velvet_k35_Locus_9606_Transcript_714_Confidence_0.300_Length_4087	XP_015834662.1 dachshund homolog 1 isoform X3	2.17434	2.88215e-09	2.25965	1.51655e-09	2	1
SOAP_k45_scaffold88656	TransAb_k45_TransAb_k45_S239674	XP_008200848.1 pupal cuticle protein 36	2.07296	2.45036e-05	2.29148	4.00137e-06	2	2
TransAb_k35_S506041	SOAP_k35_scaffold97781	XP_008193415.1 homeobox protein ceh-31	2.19161	9.16126e-11	2.29921	3.41037e-12	1	1
SOAP_k55_scaffold52691	transcript_24150	XP_975608.1 glucosylceramidase	2.23233	3.91382e-16	2.29956	4.58557e-17	5	4
Velvet_k35_Locus_15547_Transcript_1118_Confidence_0.211_Length_2954	Velvet_k55_Locus_24750_Transcript_45_Confidence_0.714_Length_2530	XP_015833868.1 ectonucleotide pyrophosphatase/phosphodiesterase family member 5 isoform X2	2.21328	0.000133697	2.30256	0.000101559	5	5
SOAP_k65_scaffold7076	transcript_5720	XP_008194926.1 scavenger receptor class B member 1 isoform X2	2.36743	5.67019e-17	2.30731	1.95899e-19	3	2
TRINITY_DN42903_c5_g2_i4	SOAP_k55_scaffold33428	NP_001159495.1lysozyme precursor	2.30096	8.11113e-10	2.31279	7.9643e-10	4	4
Velvet_k65_Locus_78483_Transcript_25_Confidence_0.714_Length_3439	SOAP_k75_C512267	XP_015838945.1 octopamine receptor beta-1R isoform X1	2.86251	0.0143031	2.32204	0.0212312	1	1
SOAP_k45_scaffold77931	SOAP_k85_scaffold9830	XP_976064.2 ribose-phosphate pyrophosphokinase 1 isoform X2	2.0236	5.11913e-17	2.32212	3.83211e-16	2	2
SOAP_k35_C2259805	SOAP_k35_scaffold129169	XP_008198452.1PREDICTED: uncharacterized protein LOC656542	2.56201	1.42935e-06	2.33444	1.13527e-05	1	1
Velvet_k35_Locus_33090_Transcript_26_Confidence_0.474_Length_6469	SOAP_k45_C3192537	XP_015838873.1 Down syndrome cell adhesion molecule isoform X1	2.23932	1.42319e-08	2.35481	5.81448e-09	1	1
TransAb_k45_S254371	SOAP_k35_C3700524	XP_970509.1 organic solute transporter alpha-like protein	2.33666	0.000422528	2.3598	0.000340871	5	4
TransAb_k35_R490326	TRINITY_DN241757_c2_g1_i1	XP_973628.2 heparin sulfate O-sulfotransferase	2.2445	6.80442e-10	2.368	1.30644e-10	1	1
TRINITY_DN52848_c0_g2_i7	SOAP_k35_scaffold127766	XP_008191393.1 mucin-5AC isoform X2	2.55455	8.19826e-07	2.39226	0.00941845	1	2
TransAb_k45_S77607	SOAP_k85_scaffold12016	XP_971408.3 transmembrane protein 192	2.28161	0.000219008	2.4028	0.000137444	1	1
SOAP_k65_C1033879	transcript_25198	XP_968592.2PREDICTED: uncharacterized protein LOC657010	2.42166	2.25304e-09	2.413	2.29402e-09	1	1
Velvet_k45_Locus_7369_Transcript_26_Confidence_0.667_Length_8172	SOAP_k35_C3712964	XP_015833802.1 glutamate receptor ionotropic, NMDA 2B isoform X1	2.02605	0.0111262	2.41628	0.0153617	1	1
SOAP_k85_scaffold44501	Velvet_k35_Locus_29807_Transcript_14_Confidence_0.417_Length_4243	XP_015836091.1 calcitonin gene-related peptide type 1 receptor isoform X2	2.40054	0.000387353	2.41982	0.000423119	4	3
Velvet_k35_Locus_21753_Transcript_1920_Confidence_0.083_Length_1672	TransAb_k35_TransAb_k35_S281683	XP_966837.1 phosducin-like protein	2.23917	7.03086e-10	2.42661	1.17519e-11	1	1
TRINITY_DN40636_c3_g1_i4	SOAP_k35_C3672402	XP_975771.1 protein N-terminal asparagine amidohydrolase isoform X2	2.12524	1.82391e-09	2.4315	1.55804e-12	2	2
SOAP_k35_C2251243	Velvet_k45_Locus_12046_Transcript_12_Confidence_0.667_Length_3204	XP_967431.2PREDICTED: uncharacterized protein LOC655776	2.6056	1.15351e-21	2.43745	1.13265e-22	1	1
SOAP_k35_scaffold65566	transcript_24913	XP_975256.1 translocon-associated protein subunit alpha	2.18392	3.72371e-06	2.43833	8.54159e-07	1	1
Velvet_k35_Locus_11499_Transcript_22_Confidence_0.909_Length_5308	Velvet_k35_Locus_49889_Transcript_22_Confidence_0.750_Length_3023	XP_015838749.1 xanthine dehydrogenase isoform X1	2.99134	3.49493e-08	2.4411	0.00011052	1	1
transcript_6073	Velvet_k75_Locus_42866_Transcript_34_Confidence_0.444_Length_4051	XP_015837554.1 sodium-dependent neutral amino acid transporter B(0)AT3 isoform X2	2.04214	9.26278e-07	2.44184	7.9035e-07	1	1
Velvet_k45_Locus_65018_Transcript_12_Confidence_0.667_Length_2881	Velvet_k75_Locus_83189_Transcript_22_Confidence_0.750_Length_2912	XP_008193877.2 dipeptidase 1	2.48521	0.00624779	2.443	0.00410336	5	4
Velvet_k55_Locus_22655_Transcript_24_Confidence_0.667_Length_2597	Velvet_k35_Locus_69309_Transcript_11_Confidence_1.000_Length_1271	XP_008193911.1 aristaless isoform X2	2.10906	0.0261716	2.45148	0.0166792	5	5
TRINITY_DN52688_c8_g2_i4	Velvet_k45_Locus_11944_Transcript_4049_Confidence_0.198_Length_2864	XP_971707.1PREDICTED: uncharacterized protein LOC660378	3.89696	5.38302e-39	2.45641	1.20755e-18	2	1
Velvet_k75_Locus_58898_Transcript_11_Confidence_1.000_Length_1745	SOAP_k55_C1639333	XP_008192173.1 putative hydroxypyruvate isomerase	2.44575	1.32506e-07	2.47335	3.17035e-08	1	1
TransAb_k45_S19096	Velvet_k75_Locus_4718_Transcript_11_Confidence_1.000_Length_5034	XP_008194153.1 tectonin beta-propeller repeat-containing protein isoform X4	2.82289	7.18233e-17	2.47806	6.71815e-14	1	1
transcript_14176	SOAP_k85_scaffold25849	XP_008191923.1 arylsulfatase B	2.45948	2.45006e-10	2.47929	1.35659e-10	1	1
transcript_26682	TransAb_k35_TransAb_k35_S127761	XP_008192846.1 protein YIPF5	2.46666	2.41388e-10	2.48046	3.37744e-09	1	1
TRINITY_DN46611_c0_g1_i8	TRINITY_DN250092_c2_g1_i2	XP_001810974.2 kinesin-like protein KIF12 isoform X1	2.13574	0.00190941	2.48125	0.000543182	1	1
TransAb_k35_S112219	SOAP_k45_C3188571	XP_970044.2 protein Smaug homolog 2	2.76912	2.262e-16	2.484	7.65081e-12	1	1
SOAP_k65_C996193	SOAP_k35_C3712014	XP_972659.1 dehydrodolichyl diphosphate syntase complex subunit Nus1	2.1399	6.68443e-11	2.48593	4.16534e-12	1	1
Velvet_k65_Locus_3868_Transcript_33_Confidence_0.667_Length_3820	TRINITY_DN247305_c1_g3_i5	XP_008194243.1 sentrin-specific protease	2.34684	1.25327e-17	2.48594	2.47457e-20	3	3
TransAb_k65_S23765	SOAP_k45_C3176631	XP_008192788.1 serine/threonine-protein phosphatase PP1-beta catalytic subunit isoform X2	2.49865	1.15188e-17	2.49188	4.88482e-16	2	1
Velvet_k65_Locus_12408_Transcript_12_Confidence_0.500_Length_2552	TransAb_k35_TransAb_k35_S471081	XP_968467.1 hexosaminidase D isoform X1	2.09561	1.26562e-08	2.51862	9.30123e-11	1	3
SOAP_k65_scaffold836	SOAP_k75_C512727	XP_969613.1 mediator of RNA polymerase II transcription subunit 24	2.46482	4.00471e-12	2.52555	3.06454e-13	1	1
SOAP_k45_scaffold81197	Velvet_k85_Locus_43454_Transcript_11_Confidence_1.000_Length_653	XP_008194340.1 endocuticle structural glycoprotein SgAbd-8	3.21031	1.06565e-06	2.53381	0.000138125	1	1
SOAP_k45_C1908744	TransAb_k35_TransAb_k35_S373870	XP_972089.1 7,8-dihydro-8-oxoguanine triphosphatase	2.50798	6.84545e-08	2.53542	3.55823e-08	1	1
Velvet_k35_Locus_32122_Transcript_1010_Confidence_0.367_Length_4519	TransAb_k35_TransAb_k35_S293042	XP_969336.1 endocuticle structural glycoprotein SgAbd-8	2.53673	5.01888e-07	2.53901	9.66283e-07	1	1
SOAP_k45_C1949385	TRINITY_DN235977_c3_g1_i2	XP_969641.1 phytanoyl-CoA dioxygenase, peroxisomal	2.43446	7.95506e-08	2.54908	6.35096e-08	2	2
Velvet_k55_Locus_15932_Transcript_18_Confidence_0.368_Length_3189	SOAP_k55_scaffold75582	XP_008191710.1 neurotactin	2.29027	4.88705e-10	2.55669	6.38661e-11	1	1
SOAP_k35_C2251707	Velvet_k35_Locus_4364_Transcript_15_Confidence_0.375_Length_2203	XP_973431.2 putative fatty acyl-CoA reductase CG5065	2.37744	1.09325e-06	2.55967	3.02268e-07	3	3
SOAP_k85_scaffold6864	transcript_8422	XP_008193410.1 integral membrane protein DGCR2/IDD isoform X3	2.94101	5.62198e-30	2.574	5.2339e-25	1	1
TransAb_k35_S366007	transcript_20485	XP_015840582.1 trypsin-1 isoform X1	2.43997	0.00280504	2.59297	0.00265538	3	1
SOAP_k35_C2252365	SOAP_k45_C3156949	XP_968260.1 beta-sarcoglycan	2.34559	2.84678e-17	2.5934	2.51147e-18	1	1
SOAP_k85_scaffold40005	transcript_19709	XP_966437.1 probable cytochrome P450 6a13	2.40521	1.67351e-23	2.59973	9.22328e-27	1	1
TransAb_k35_S212414	SOAP_k35_C3690672	NP_001164125.1syntaxin 1A	2.35203	4.64936e-05	2.60204	1.47024e-05	1	1
TRINITY_DN45487_c1_g1_i2	SOAP_k35_C3693350	XP_008201026.1 nuclear receptor subfamily 2 group E member 1	2.67262	1.67215e-09	2.61748	4.66043e-06	1	1
TransAb_k35_R503297	Velvet_k35_Locus_8526_Transcript_22_Confidence_0.750_Length_1151	XP_974793.1 class E basic helix-loop-helix protein 22	2.75364	9.48757e-18	2.63022	6.08132e-18	1	1
SOAP_k85_scaffold9289	TRINITY_DN253851_c0_g1_i9	XP_008196116.1 histone-lysine N-methyltransferase eggless	2.66714	2.93707e-13	2.63027	4.17605e-13	2	2
TransAb_k65_S94810	SOAP_k35_C3687130	XP_008193416.1 ferrochelatase, mitochondrial	2.68609	1.8043e-12	2.64749	2.48963e-11	1	1
TransAb_k65_S80582	TransAb_k75_S30359	XP_969580.1 calcium and integrin-binding family member 2	2.77555	0.000782957	2.65258	0.00129641	1	1
transcript_26407	TransAb_k55_TransAb_k55_S15095	XP_008198874.1 Z9 acyl-CoA desaturase A isoform X1	2.55382	8.6797e-15	2.65753	6.19551e-16	1	1
SOAP_k35_scaffold44002	TransAb_k75_S54793	XP_973250.1 MKRN2 opposite strand protein	2.47959	1.4073e-07	2.6667	2.6915e-05	1	1
Velvet_k55_Locus_2927_Transcript_1011_Confidence_0.517_Length_7710	Velvet_k35_Locus_11232_Transcript_44_Confidence_0.700_Length_6172	XP_967193.1 cyclin-G-associated kinase	2.28567	1.33085e-17	2.66731	4.51e-22	1	1
Velvet_k55_Locus_39283_Transcript_2020_Confidence_0.326_Length_3324	SOAP_k65_scaffold44673	XP_015833659.1 cilia- and flagella-associated protein 52	3.17171	3.55882e-09	2.67451	4.35126e-05	1	1
SOAP_k85_scaffold38385	SOAP_k55_C1672456	XP_975105.3 2-phosphoxylose phosphatase 1	2.59029	2.07246e-05	2.68409	2.86689e-05	1	1
SOAP_k75_C680321	SOAP_k75_C510977	XP_969887.1 frataxin homolog, mitochondrial	2.74961	1.29015e-15	2.68566	1.56013e-15	1	1
TRINITY_DN46369_c4_g1_i3	SOAP_k35_scaffold106896	NP_001073624.1Sip1/TFIP11 interacting protein	2.48634	1.62438e-17	2.72668	1.48777e-22	2	1
Velvet_k35_Locus_5361_Transcript_1114_Confidence_0.262_Length_7150	TRINITY_DN249114_c1_g1_i8	XP_008193041.1 nostrin isoform X2	2.55314	8.13619e-20	2.73712	3.55786e-14	1	1
Velvet_k65_Locus_18178_Transcript_11_Confidence_1.000_Length_1544	TRINITY_DN233615_c0_g1_i1	XP_008199230.1 UNC93-like protein isoform X3	2.67546	7.0748e-07	2.7749	5.03651e-07	3	4
Velvet_k35_Locus_56626_Transcript_58_Confidence_0.333_Length_4240	TRINITY_DN248349_c3_g3_i1	XP_015838559.1 aminopeptidase N isoform X1	2.74771	0.0282427	2.81082	0.0442233	3	1
SOAP_k85_scaffold16137	Velvet_k45_Locus_80979_Transcript_12_Confidence_0.944_Length_4892	NP_001165844.1actin related protein 1	3.08448	6.07319e-23	2.82229	4.6846e-20	5	3
SOAP_k75_scaffold10522	Velvet_k65_Locus_102789_Transcript_11_Confidence_1.000_Length_1857	XP_001814833.1 lachesin	2.89714	5.51207e-26	2.83753	1.00027e-24	3	2
Velvet_k75_Locus_35908_Transcript_22_Confidence_0.667_Length_3578	TRINITY_DN243688_c6_g1_i1	XP_008199058.1 rho guanine nucleotide exchange factor 17	3.25174	1.46436e-17	2.85798	9.62668e-12	2	2
transcript_29567	Velvet_k55_Locus_99016_Transcript_34_Confidence_0.500_Length_2130	XP_970047.1 inositol 2-dehydrogenase	2.96394	4.35356e-10	2.88647	2.72395e-09	1	1
Velvet_k35_Locus_17864_Transcript_15_Confidence_0.692_Length_11548	Velvet_k35_Locus_117458_Transcript_11_Confidence_1.000_Length_10970	XP_008200484.2 retinal guanylyl cyclase 2 isoform X2	2.68485	0.00129085	2.89679	0.000921165	1	1
SOAP_k35_C2259721	Velvet_k65_Locus_15842_Transcript_11_Confidence_1.000_Length_1305	XP_966605.1 macrophage erythroblast attacher isoform X1	2.70057	2.40497e-28	2.90651	2.48055e-20	1	1
SOAP_k55_scaffold91251	SOAP_k45_scaffold33350	XP_008200302.1 nicotinic acetylcholine receptor alpha 3 subunit isoform X1	2.98803	1.26499e-07	2.91517	1.36929e-07	2	1
Velvet_k35_Locus_26064_Transcript_79_Confidence_0.295_Length_5900	Velvet_k85_Locus_72822_Transcript_11_Confidence_1.000_Length_1042	XP_974322.1 carbonic anhydrase 1	2.08562	2.39403e-16	2.95075	1.18505e-15	1	1
TRINITY_DN54339_c4_g1_i15	Velvet_k45_Locus_15374_Transcript_46_Confidence_0.571_Length_5522	XP_966740.1 basigin	2.9078	1.20729e-20	2.9949	2.72571e-21	2	2
SOAP_k65_scaffold9302	TRINITY_DN240567_c4_g1_i13	XP_008198264.1 transcription factor HES-2	3.04101	2.6277e-09	3.0086	1.20069e-09	1	1
transcript_9653	TRINITY_DN248464_c5_g2_i12	XP_970082.1 glycine dehydrogenase (decarboxylating), mitochondrial	2.801	8.73287e-26	3.01021	2.95599e-28	1	1
SOAP_k55_scaffold89501	TransAb_k65_S96487	XP_015837552.1 uncharacterized MFS-type transporter C09D4.1	2.91872	3.94048e-08	3.01085	2.33103e-07	1	1
Velvet_k85_Locus_50915_Transcript_11_Confidence_1.000_Length_1276	SOAP_k35_C3683198	NP_001263355.1dehydrogenase/reductase SDR family member 4	2.83796	1.05619e-17	3.01691	4.02116e-19	2	2
Velvet_k45_Locus_4475_Transcript_13_Confidence_0.750_Length_2321	transcript_17712	XP_973071.1 tudor domain-containing protein 7 isoform X1	3.02142	2.32445e-05	3.02907	3.04595e-05	2	1
transcript_7458	TRINITY_DN241133_c9_g1_i2	XP_008201340.2 chorion peroxidase	3.09913	9.88905e-35	3.0464	7.31154e-35	3	3
transcript_17656	transcript_17390	XP_966343.1 4-aminobutyrate aminotransferase, mitochondrial-like	3.0286	2.68549e-14	3.05403	2.90199e-14	1	1
Velvet_k35_Locus_2758_Transcript_810_Confidence_0.390_Length_2527	Velvet_k75_Locus_924_Transcript_11_Confidence_1.000_Length_1830	XP_008198549.1 protein pygopus isoform X3	3.00216	8.45337e-19	3.05813	9.26552e-20	1	1
SOAP_k55_C1581446	SOAP_k35_C3705778	XP_008191374.1 nuclear hormone receptor FTZ-F1 isoform X2	2.30248	5.53472e-07	3.06352	1.99523e-09	1	2
Velvet_k35_Locus_49341_Transcript_12_Confidence_0.800_Length_2334	Velvet_k35_Locus_60704_Transcript_13_Confidence_0.600_Length_1213	XP_001808472.1 transcription factor 15 isoform X2	2.7908	2.32736e-07	3.06986	3.28752e-05	2	2
TransAb_k65_S133546	Velvet_k35_Locus_41010_Transcript_22_Confidence_0.800_Length_2353	XP_975596.1 septin-2	2.88262	3.3129e-37	3.10581	2.41664e-43	1	1
SOAP_k85_scaffold43855	TRINITY_DN246849_c4_g3_i5	XP_008195758.1 translin isoform X1	2.80609	2.09142e-22	3.11725	4.21185e-24	1	1
TRINITY_DN48547_c1_g1_i14	Velvet_k45_Locus_15547_Transcript_812_Confidence_0.200_Length_5832	XP_015833924.1 ankyrin-3 isoform X5	2.69832	1.40602e-07	3.17411	3.70818e-19	1	2
SOAP_k35_scaffold41437	SOAP_k35_C3691986	XP_969562.1 vacuolar fusion protein MON1 homolog A	3.11731	1.16387e-18	3.18461	3.22955e-19	1	1
SOAP_k85_scaffold2265	transcript_10679	XP_008200607.1 alpha-1,3-mannosyl-glycoprotein 4-beta-N-acetylglucosaminyltransferase B	4.10229	1.57472e-23	3.21485	3.74826e-14	2	2
SOAP_k35_C2246859	SOAP_k35_C3701398	XP_973448.1 Werner Syndrome-like exonuclease	3.20901	5.1351e-18	3.2204	3.29914e-19	1	1
transcript_5161	transcript_5561	XP_015840059.1 stress-induced-phosphoprotein 1	3.21199	1.42006e-21	3.27254	5.33535e-22	4	4
TransAb_k55_S174896	SOAP_k55_scaffold54765	XP_008200716.1 protein ariadne-1	2.88251	2.78672e-11	3.29473	1.60084e-11	1	1
SOAP_k75_C677813	TRINITY_DN370287_c0_g1_i1	XP_015832992.1 solute carrier organic anion transporter family member 4C1	3.75837	5.25779e-07	3.29769	0.00105306	1	2
TransAb_k65_S53367	TransAb_k45_TransAb_k45_S195206	XP_008190466.1 sialic acid synthase	3.21763	2.43449e-21	3.30418	3.51931e-22	1	1
SOAP_k55_C1577864	SOAP_k35_C3700274	XP_015838091.1PREDICTED: uncharacterized protein LOC107398466 isoform X2	3.41958	1.10293e-11	3.31162	6.82708e-11	5	4
Velvet_k35_Locus_5346_Transcript_36_Confidence_0.588_Length_2224	SOAP_k65_scaffold56276	XP_008201476.1 chymotrypsin-like elastase family member 2A isoform X1	3.45901	1.13343e-05	3.31288	6.10673e-05	3	3
Velvet_k35_Locus_8350_Transcript_49_Confidence_0.565_Length_4401	Velvet_k75_Locus_7956_Transcript_46_Confidence_0.571_Length_4305	XP_015839496.1 collagen alpha chain CG42342 isoform X18	2.76811	5.47227e-26	3.31553	6.87383e-37	1	1
TransAb_k35_S124009	Velvet_k55_Locus_1908_Transcript_33_Confidence_0.429_Length_2643	XP_008196844.1 actin-interacting protein 1 isoform X2	3.52472	5.24608e-31	3.32558	3.95398e-33	1	1
Velvet_k45_Locus_29031_Transcript_37_Confidence_0.357_Length_2901	transcript_12637	XP_015833225.1 cytosolic carboxypeptidase 6 isoform X4	3.26399	0.00233389	3.36065	0.00185889	2	1
TRINITY_DN48191_c0_g1_i2	transcript_2786	XP_008190343.1 trypsin II-P29	3.1303	0.00179923	3.40028	0.000815305	1	1
TRINITY_DN56497_c1_g4_i2	TRINITY_DN239611_c1_g4_i2	XP_015832985.1 inhibitory POU protein isoform X1	2.51022	1.70809e-06	3.41201	2.04043e-05	1	1
Velvet_k45_Locus_36279_Transcript_23_Confidence_0.571_Length_1334	TRINITY_DN244545_c6_g3_i1	XP_015837964.1PREDICTED: uncharacterized protein LOC107398439 isoform X1	2.28533	0.00154935	3.43733	0.00469219	1	2
SOAP_k45_scaffold7781	TRINITY_DN247824_c1_g1_i3	XP_008196453.1 cyclin-dependent kinase 6 isoform X3	3.60392	9.55488e-29	3.48415	1.47714e-25	1	1
TRINITY_DN43668_c1_g2_i2	transcript_14366	XP_972519.1 peptide transporter family 1-like	3.40487	4.51177e-22	3.52316	4.619e-23	2	1
SOAP_k65_C1026725	SOAP_k35_C3683400	XP_968121.1 vacuolar protein sorting-associated protein 4B	3.29567	0.000408203	3.52705	0.000418861	3	3
SOAP_k55_C1571526	SOAP_k55_C1673782	XP_971143.1 beta-1,3-galactosyltransferase 5	3.22092	6.33272e-06	3.53472	4.51054e-06	1	1
SOAP_k45_scaffold98913	TRINITY_DN245628_c0_g1_i1	XP_008198317.1 F-box/LRR-repeat protein 2 isoform X2	3.67929	2.82585e-11	3.53687	3.72107e-08	6	13719
transcript_24550	SOAP_k35_C3698718	XP_008194055.1 inactive peptidyl-prolyl cis-trans isomerase shutdown	3.05856	0.000176922	3.54323	1.22322e-05	1	1
Velvet_k35_Locus_17080_Transcript_12_Confidence_0.750_Length_3525	transcript_28097	XP_008200691.1 protein lin-31 isoform X1	2.42924	0.00500242	3.55408	0.00189698	1	1
SOAP_k35_C2259515	SOAP_k55_scaffold53247	XP_008193081.2 sodium bicarbonate cotransporter 3 isoform X9	4.27802	7.49899e-05	3.56039	0.000287096	4	4
TRINITY_DN53335_c1_g2_i2	SOAP_k75_scaffold38737	XP_974687.2 26S proteasome non-ATPase regulatory subunit 11	3.55125	1.12425e-52	3.56847	5.29807e-53	2	2
SOAP_k65_C1030557	TRINITY_DN237812_c6_g1_i3	XP_008195589.2 CCA tRNA nucleotidyltransferase 1, mitochondrial	3.52301	2.76357e-20	3.60423	4.66498e-21	1	1
transcript_5941	Velvet_k75_Locus_34326_Transcript_35_Confidence_0.200_Length_3188	XP_008192140.1 protein ovo isoform X2	3.43699	2.1708e-14	3.64715	7.89773e-15	1	2
TRINITY_DN52612_c1_g1_i3	transcript_13804	XP_970945.2 suppressor of tumorigenicity 14 protein	3.59696	0.00016518	3.67715	0.000267928	1	1
TransAb_k55_S170556	TransAb_k35_TransAb_k35_S453945	XP_008198588.1 lysine-specific demethylase 6A isoform X1	3.26734	1.65387e-25	3.6902	6.58688e-41	1	1
TRINITY_DN45936_c0_g5_i5	TransAb_k55_TransAb_k55_S10992	NP_001164309.1glutathione peroxidase	4.02156	0.00297248	3.70344	0.0113366	2	3
transcript_11882	transcript_11058	XP_015840811.1 peroxidase isoform X3	3.49116	9.62155e-08	3.72144	2.00456e-08	2	2
SOAP_k85_C426363	transcript_21457	XP_015835188.1 protein takeout-like	4.60889	4.13528e-05	3.72157	0.0010854	1	1
SOAP_k45_scaffold95811	SOAP_k35_C3686430	XP_015834298.1 dopamine D2-like receptor isoform X1	2.95238	0.000699869	3.76973	0.00238616	1	1
SOAP_k35_scaffold37206	Velvet_k35_Locus_112046_Transcript_33_Confidence_0.600_Length_1620	XP_970225.1 neuropeptide FF receptor 2	3.56456	1.31937e-11	3.77576	2.58742e-08	1	1
Velvet_k35_Locus_23119_Transcript_12_Confidence_0.625_Length_1856	TransAb_k35_TransAb_k35_S65312	XP_015835224.1 programmed cell death protein 10	2.91581	6.14999e-17	3.77583	3.17243e-24	1	1
TRINITY_DN51132_c0_g1_i7	Velvet_k35_Locus_4997_Transcript_12_Confidence_0.500_Length_5215	XP_008201582.1PREDICTED: uncharacterized protein LOC661670 isoform X3	2.55611	1.06186e-23	3.83497	4.30057e-38	1	1
SOAP_k75_C667251	SOAP_k85_C302904	XP_971643.1 leucine-rich repeat-containing protein 15 isoform X2	3.88078	3.04459e-13	3.95457	2.50742e-13	2	2
SOAP_k65_C1036161	SOAP_k45_C3180833	XP_968217.2 uncharacterized transporter C02C2.4	3.83885	0.00194669	3.98421	0.00135016	1	1
Velvet_k35_Locus_128120_Transcript_13_Confidence_0.714_Length_2521	Velvet_k35_Locus_338162_Transcript_12_Confidence_0.750_Length_2779	XP_008193634.1PREDICTED: uncharacterized protein LOC103313083 isoform X2	4.14215	0.0111527	4.02872	0.0165014	2	2
SOAP_k35_C2229823	TRINITY_DN347334_c0_g1_i1	XP_008198761.1 probable leucine-rich repeat receptor-like protein kinase At1g35710	4.89473	0.000443166	4.04519	0.00180485	2	2
Velvet_k55_Locus_51879_Transcript_27_Confidence_0.500_Length_635	SOAP_k75_C407440	NP_001159495.1lysozyme precursor	4.47076	1.88374e-19	4.09293	4.52786e-17	4	4
transcript_15135	SOAP_k35_C3703082	NP_001306193.1protein scarlet	3.91443	3.88679e-12	4.25424	1.61884e-12	1	1
Velvet_k45_Locus_4849_Transcript_16_Confidence_0.308_Length_5818	TRINITY_DN306872_c0_g1_i1	XP_015839051.1 hemocytin isoform X2	2.49933	4.76718e-08	4.27312	0.000602751	1	13719
transcript_35580	TRINITY_DN244521_c1_g4_i2	XP_015840794.1 protein PRY1	4.20944	9.99893e-16	4.32667	2.48514e-16	4	3
TransAb_k75_S4947	TransAb_k65_S123941	XP_969867.1 probable phospholipid hydroperoxide glutathione peroxidase	4.90989	1.67873e-31	4.55285	3.00538e-26	2	3
transcript_5343	TRINITY_DN251655_c2_g1_i4	XP_008192977.1 excitatory amino acid transporter isoform X3	5.11639	1.27593e-23	4.77474	1.69451e-18	1	1
transcript_19496	TRINITY_DN228085_c0_g1_i2	XP_008192382.1 TWiK family of potassium channels protein 9	4.64488	0.0001338	4.77819	9.07835e-05	1	1
transcript_1749	Velvet_k35_Locus_344669_Transcript_11_Confidence_1.000_Length_1424	XP_008194320.1 probable nuclear hormone receptor HR38	3.30925	0.000441064	4.90363	0.00606844	1	1
SOAP_k85_C428035	TRINITY_DN115171_c0_g1_i2	XP_967492.1 meiotic recombination protein DMC1/LIM15 homolog	4.23944	1.5095e-09	5.15578	2.5034e-07	1	1
Velvet_k45_Locus_6480_Transcript_12_Confidence_0.900_Length_4095	Velvet_k45_Locus_326017_Transcript_11_Confidence_1.000_Length_3267	XP_015838039.1 polycystic kidney disease protein 1-like 2	4.97323	0.000329724	5.18871	0.000144255	2	2
Velvet_k55_Locus_6279_Transcript_1111_Confidence_0.387_Length_5874	TRINITY_DN350836_c0_g1_i1	XP_015837991.1 probable ATP-dependent DNA helicase HFM1 isoform X3	5.75312	8.1047e-24	5.33359	0.00115826	1	13719
SOAP_k35_scaffold82405	SOAP_k55_C1686012	XP_008193572.1 serine protease snake	3.55903	6.67365e-11	5.42003	0.000804655	1	1
SOAP_k75_C610295	TransAb_k35_TransAb_k35_S53253	XP_015840794.1 protein PRY1	6.24811	1.05297e-05	5.79518	4.02209e-06	4	3
TransAb_k45_S101795	SOAP_k65_scaffold8082	XP_975446.1 pyrroline-5-carboxylate reductase	5.48294	5.49927e-07	5.81972	6.60986e-08	1	1
TRINITY_DN39111_c9_g1_i4	TRINITY_DN236371_c2_g1_i1	XP_008198317.1 F-box/LRR-repeat protein 2 isoform X2	4.24731	7.27135e-05	5.83892	0.000151797	6	13719
transcript_9395	Velvet_k45_Locus_324712_Transcript_12_Confidence_0.750_Length_1254	XP_008199230.1 UNC93-like protein isoform X3	3.23224	1.19401e-07	6.05837	9.62343e-05	3	4
Velvet_k65_Locus_49851_Transcript_55_Confidence_0.375_Length_1269	TRINITY_DN283104_c0_g1_i1	XP_970043.2PREDICTED: uncharacterized protein LOC658573	6.05567	5.58989e-05	6.12493	4.79903e-05	1	1
Velvet_k35_Locus_160269_Transcript_12_Confidence_0.750_Length_5081	Velvet_k35_Locus_343900_Transcript_13_Confidence_0.667_Length_1783	NP_001164084.1arrestin 2	6.38737	0.000147446	6.17817	0.000375051	1	1
Velvet_k45_Locus_12650_Transcript_14_Confidence_0.750_Length_5615	TRINITY_DN230036_c0_g1_i1	XP_015838039.1 polycystic kidney disease protein 1-like 2	5.18953	5.82585e-08	6.27673	0.000145399	2	2
Velvet_k35_Locus_26945_Transcript_24_Confidence_0.700_Length_5460	SOAP_k55_scaffold54954	XP_015837229.1 transient receptor potential cation channel trpm isoform X16	4.8461	3.16316e-06	6.58424	1.03782e-05	1	1
SOAP_k65_scaffold13720	TRINITY_DN232917_c0_g1_i1	NP_001103903.1chitin deacetylase 4 precursor	6.27089	2.41741e-35	6.59107	7.32541e-35	1	1
TransAb_k35_R492098	Velvet_k55_Locus_168939_Transcript_12_Confidence_0.667_Length_1252	XP_015835757.1 LRR receptor-like serine/threonine-protein kinase GSO2	6.79468	4.53727e-12	6.88361	2.21788e-12	5	1
Velvet_k55_Locus_2872_Transcript_17_Confidence_0.357_Length_1917	TRINITY_DN79954_c0_g1_i1	XP_015833674.1 putative nuclease HARBI1 isoform X2	5.90334	4.79633e-06	7.34401	1.07814e-06	3	2
SOAP_k45_C1980243	Velvet_k45_Locus_23876_Transcript_211_Confidence_0.444_Length_2919	NP_001123895.1cytochrome P450 CYP9Z1	2.86082	3.04175e-05	7.53525	6.45483e-07	1	1
TransAb_k55_S19446	Velvet_k45_Locus_326679_Transcript_34_Confidence_0.400_Length_1688	XP_971774.3 leucine-rich repeats and immunoglobulin-like domains protein 2 isoform X2	8.07477	7.24338e-09	8.22594	3.52901e-09	3	1

## Sheet: SupFile3
SURF_rs transcript	CAVE_rr transcript	gene name	Underexpressed in both transcriptomes?	SURF_rs log2FoldChange	SURF_rs padj	CAVE_rr log2FoldChange	CAVE_rr padj		Allele-specific expression, surface-biased (surface allele higher than cave allele), within F1 hybrids between CAVE_rr and SURF_rs populations
TransAb_k55_S6335	TRINITY_DN247369_c7_g1_i1	XP_015838035.1 chromatin accessibility complex protein 1	yes	3.62527	1.48603e-21	2.46849	4.57035e-10		All genes present were identified through ASE-Tigar
transcript_32090	SOAP_k85_C298486	XP_008196212.1 gamma-glutamyl hydrolase isoform X4	yes	3.16594	6.5042e-22	3.27369	1.98832e-23		padj= adjusted P value
Velvet_k35_Locus_2758_Transcript_810_Confidence_0.390_Length_2527	Velvet_k75_Locus_924_Transcript_11_Confidence_1.000_Length_1830	XP_008198549.1 protein pygopus isoform X3	yes	2.9242	5.58915e-31	2.98393	3.0242e-31		Those that have a yes in the Underexpressed column also showed surface-biased differential expression in late stage SURF_rs v CAVE_rr samples against both SURF_rs and CAVE_rr assemblies
transcript_9653	TRINITY_DN248464_c5_g2_i12	XP_970082.1 glycine dehydrogenase (decarboxylating), mitochondrial	yes	2.23513	1.19077e-06	2.41024	1.04654e-07		SURF_rs log2FoldChange is the log2FoldChange for the comparison of the late-stage SURF_rs reads and the late-stage CAVE_rr reads mapped to the SURF_rs assembly
Velvet_k55_Locus_2927_Transcript_1011_Confidence_0.517_Length_7710	Velvet_k35_Locus_11232_Transcript_44_Confidence_0.700_Length_6172	XP_967193.1 cyclin-G-associated kinase	yes	2.32112	2.94183e-19	3.23175	2.13905e-12		SURF_rs padj is the adjusted p-value for the comparison of the late-stage SURF_rs reads and the late-stage CAVE_rr reads mapped to the SURF_rs assembly
SOAP_k85_C443840	transcript_32557	XP_008194710.1 chymotrypsin-like proteinase 6D isoform X1	yes	2.54155	2.55104e-07	2.87826	1.07635e-08		CAVE_rr log2FoldChange is the log2FoldChange for the comparison of the late-stage SURF_rs reads and the late-stage CAVE_rr reads mapped to the CAVE_rr assembly
TransAb_k75_S33415	SOAP_k65_C925546	XP_008196158.1 proline dehydrogenase 1, mitochondrial isoform X3	yes	2.7868	4.66578e-07	2.92866	4.79478e-08		CAVE_rr padj is the adjusted p-value for the comparison of the late-stage SURF_rs reads and the late-stage CAVE_rr reads mapped to the CAVE_rr assembly
TransAb_k55_S32227	TRINITY_DN254377_c4_g1_i1	NP_001155991.1rhodopsin 1/6-like	yes	4.03022	5.72238e-31	4.02248	3.2368e-31		Note: if a gene has no for underexpressed but appears to have log2FoldChange of 2 and padj<.05, it is because there was at least one hit in the same transcriptome with the same gene name that was>150bp and higher than 90% (possibly the same gene was present multiple times in the transcriptome)
SOAP_k35_C2246859	SOAP_k35_C3701398	XP_973448.1 Werner Syndrome-like exonuclease	yes	2.97794	2.78799e-14	3.13282	1.63334e-16
SOAP_k35_C2253759	TransAb_k35_TransAb_k35_S489154	XP_971391.1 E3 ubiquitin-protein ligase RFWD3	yes	2.10535	3.73137e-07	2.27465	2.85296e-08
TRINITY_DN51132_c0_g1_i7	Velvet_k35_Locus_4997_Transcript_12_Confidence_0.500_Length_5215	XP_008201582.1PREDICTED: uncharacterized protein LOC661670 isoform X3	yes	2.47806	1.09964e-07	2.82969	3.26549e-07
TransAb_k45_S207109	SOAP_k35_C3647835	NP_001139379.1dopamine N acetyltransferase isoform 2	yes	3.68608	4.7174e-10	3.65401	1.51338e-10
Velvet_k85_Locus_50915_Transcript_11_Confidence_1.000_Length_1276	SOAP_k35_C3683198	NP_001263355.1dehydrogenase/reductase SDR family member 4	yes	2.41979	4.77779e-18	2.53332	2.65947e-19
Velvet_k65_Locus_44266_Transcript_34_Confidence_0.556_Length_2677	Velvet_k35_Locus_2766_Transcript_11_Confidence_1.000_Length_2596	NP_001139379.1dopamine N acetyltransferase isoform 2	yes	4.32928	7.40827e-36	4.36047	1.34096e-36
Velvet_k35_Locus_41981_Transcript_16_Confidence_0.158_Length_1683	TRINITY_DN241629_c4_g2_i1	XP_008200853.1 slit homolog 1 protein-like	yes	4.39489	5.39905e-18	3.79399	7.88097e-18
TransAb_k45_S214302	SOAP_k35_C3708256	XP_008193983.1 F-box/LRR-repeat protein 20 isoform X1	yes	2.27454	1.23419e-16	2.03519	3.75464e-12
SOAP_k35_C2251707	Velvet_k35_Locus_4364_Transcript_15_Confidence_0.375_Length_2203	XP_973431.2 putative fatty acyl-CoA reductase CG5065	yes	2.41027	4.35567e-16	4.25283	7.82398e-32
Velvet_k55_Locus_51879_Transcript_27_Confidence_0.500_Length_635	SOAP_k75_C407440	NP_001159495.1lysozyme precursor	yes	2.68757	9.14796e-08	2.76814	2.9007e-08
TransAb_k35_S116103	SOAP_k55_C1670982	XP_969249.1 venom serine carboxypeptidase	yes	3.63308	9.49596e-14	3.73917	6.39786e-15
SOAP_k85_scaffold23602	TRINITY_DN250666_c3_g12_i1	XP_008200972.1 solute carrier family 26 member 10 isoform X2	yes	4.22881	4.64425e-23	2.99375	6.69336e-21
transcript_35580	TRINITY_DN244521_c1_g4_i2	XP_015840794.1 protein PRY1	yes	4.80355	2.66454e-30	4.89071	2.21053e-31
SOAP_k65_C1030557	TRINITY_DN237812_c6_g1_i3	XP_008195589.2 CCA tRNA nucleotidyltransferase 1, mitochondrial	yes	3.32537	8.92339e-07	4.42633	5.54483e-09
SOAP_k55_scaffold82597	TRINITY_DN250890_c2_g1_i2	XP_015835017.1 cholecystokinin receptor type A isoform X2	yes	3.45685	0.000226581	3.15612	0.000920996
SOAP_k55_C1571526	SOAP_k55_C1673782	XP_971143.1 beta-1,3-galactosyltransferase 5	yes	2.43739	0.00249019	2.89443	0.00100502
Velvet_k35_Locus_17936_Transcript_1014_Confidence_0.324_Length_3134	TRINITY_DN253731_c0_g2_i1	NP_001280511.1tachykinin-like peptides receptor 86C	yes	3.39311	4.76987e-08	3.2729	0.000536491
TransAb_k35_S489311	TRINITY_DN249885_c0_g1_i1	XP_970162.1 tolloid-like protein 1	yes	2.80513	0.000186169	2.49651	0.000217358
Velvet_k55_Locus_22655_Transcript_24_Confidence_0.667_Length_2597	Velvet_k35_Locus_69309_Transcript_11_Confidence_1.000_Length_1271	XP_008193911.1 aristaless isoform X2	yes	2.43206	0.000542896	2.34847	0.00365277
SOAP_k55_scaffold94216	TRINITY_DN242511_c2_g2_i5	XP_015838084.1PREDICTED: uncharacterized protein LOC662025 isoform X2	no	1.62554	1.22566e-05	1.76719	2.74976e-06
Velvet_k35_Locus_1629_Transcript_410_Confidence_0.244_Length_1707	transcript_14669	XP_001813701.2 E3 ubiquitin-protein ligase FANCL	no	2.59636	8.13403e-15	1.58177	3.6003e-07
Velvet_k65_Locus_60225_Transcript_44_Confidence_0.750_Length_1475	Velvet_k45_Locus_176535_Transcript_11_Confidence_1.000_Length_1044	XP_015840248.1 brachyurin	no	4.79708	9.68345e-14	3.05845	0.0907901
SOAP_k65_C1026319	transcript_25922	XP_973859.2 28S ribosomal protein S5, mitochondrial	no	1.74569	1.03904e-08	1.91616	4.52843e-10
Velvet_k35_Locus_9271_Transcript_4444_Confidence_0.311_Length_9964	SOAP_k85_scaffold6350	XP_008195529.1 F-BAR and double SH3 domains protein 2 isoform X2	no	1.43992	2.0489e-06	1.5609	0.00533995
SOAP_k85_C454756	SOAP_k75_C504395	XP_969076.2 inositol monophosphatase 1 isoform X1	no	1.70738	7.46183e-07	1.70612	4.87892e-07
transcript_29771	SOAP_k35_C3665548	XP_015839042.1 ileal sodium/bile acid cotransporter isoform X3	no	7.37648	5.44208e-10	4.13034	6.82203e-10
SOAP_k35_scaffold50786	TRINITY_DN236721_c4_g1_i7	XP_008193470.1 kinesin-like protein KIF13A isoform X4	no	4.98636	1.09621e-51	3.49535	4.66434e-26
TransAb_k35_R476835	TRINITY_DN245979_c0_g1_i5	XP_008201484.1PREDICTED: uncharacterized protein LOC103315196 isoform X1	no	6.40058	7.49755e-12	4.85507	8.53029e-12
TransAb_k35_J473501	Velvet_k35_Locus_122524_Transcript_12_Confidence_0.750_Length_2855	XP_974244.1 cathepsin B	no	4.6584	6.35164e-08	3.7503	2.8485e-14
TRINITY_DN52634_c0_g1_i5	SOAP_k45_C3187707	XP_973458.1 ATP-binding cassette sub-family G member 4	no	2.13632	0.00434912	1.99731	0.0155606
Velvet_k45_Locus_29513_Transcript_56_Confidence_0.615_Length_3660	TRINITY_DN244247_c0_g2_i5	XP_008196421.1 sodium/potassium-transporting ATPase subunit alpha isoform X6	no	1.71247	5.59939e-09	2.37933	1.13304e-09
Velvet_k65_Locus_6074_Transcript_12_Confidence_0.833_Length_5170	Velvet_k35_Locus_19408_Transcript_3740_Confidence_0.193_Length_2938	NP_001164202.1hexamerin 3 precursor	no	3.57067	1.6468e-12	10.2667	1.73743e-85
SOAP_k85_C455188	SOAP_k45_C3186707	XP_008190578.1 fibrinogen C domain-containing protein 1	no	2.23661	2.39491e-07	2.32159	7.52108e-08
SOAP_k45_scaffold97736	Velvet_k35_Locus_11919_Transcript_1014_Confidence_0.153_Length_2327	XP_008196618.1PREDICTED: uncharacterized protein LOC103313907 isoform X1	no	1.00864	0.00407218	1.2134	0.00131121
SOAP_k35_C2257769	Velvet_k45_Locus_9550_Transcript_22_Confidence_0.667_Length_3610	XP_975322.1 syntaxin-5 isoform X2	no	1.34048	7.29535e-05	1.45454	1.37795e-05
SOAP_k35_scaffold76914	TransAb_k65_S115942	XP_971311.1 protein lines	no	0.868148	0.00134664	1.83502	0.00244417
SOAP_k65_C1046495	SOAP_k35_scaffold79520	XP_008194672.1 ATP-binding cassette sub-family B member 6, mitochondrial isoform X1	no	0.0517862	0.946453	0.30286	0.379624
SOAP_k35_C2253095	SOAP_k85_scaffold23462	XP_015832893.1 tolloid-like protein 2 isoform X3	no	-0.555858	0.540769	-0.454516	0.616315
SOAP_k75_scaffold61075	SOAP_k35_scaffold100333	XP_008191807.1 coiled-coil domain-containing protein 85C	no	1.19388	1.62977e-06	2.57025	5.61446e-07
TRINITY_DN48670_c1_g1_i1	SOAP_k35_scaffold8788	XP_008195511.1 leucine-rich repeat-containing protein 49	no	0.362987	0.571543	0.442013	0.429484
Velvet_k85_Locus_11867_Transcript_23_Confidence_0.600_Length_4095	SOAP_k65_C954894	XP_968201.1 transmembrane channel-like protein 7	no	-0.121539	0.877883	-0.51328	0.425557
Velvet_k35_Locus_16655_Transcript_1010_Confidence_0.512_Length_5785	Velvet_k35_Locus_8151_Transcript_56_Confidence_0.333_Length_5674	XP_008195411.1 tubulin polyglutamylase TTLL5 isoform X2	no	0.893553	0.360671	1.09579	0.27003
TransAb_k65_S7871	SOAP_k55_scaffold5599	XP_967760.1 protein transport protein SFT2	no	NA	NA	0.10771	0.930179
SOAP_k55_C1572368	SOAP_k35_scaffold1860	XP_008192161.1 cilia- and flagella-associated protein 97	no	-0.215004	0.617758	-0.129399	0.7717
transcript_28188	Velvet_k45_Locus_14777_Transcript_38_Confidence_0.421_Length_1534	XP_971820.1 diphthine methyltransferase isoform X2	no	1.6824	0.0348733	0.7982	0.201066
Velvet_k45_Locus_4849_Transcript_16_Confidence_0.308_Length_5818	TRINITY_DN306872_c0_g1_i1	XP_015839051.1 hemocytin isoform X2	no	1.78163	2.41942e-05	3.54197	0.00108116
TRINITY_DN39209_c7_g2_i4	transcript_7625	XP_008195288.2 neuropilin and tolloid-like protein 2 isoform X2	no	1.01223	0.0171126	1.20796	0.000602139
transcript_26535	Velvet_k55_Locus_22042_Transcript_33_Confidence_0.571_Length_1862	XP_015836238.1 ethylmalonyl-CoA decarboxylase	no	1.89775	3.56726e-05	2.04024	5.5901e-06
SOAP_k65_C1043049	SOAP_k75_scaffold18809	XP_008191388.1 substance-P receptor	no	0.950181	0.117938	0.139944	0.883376
Velvet_k65_Locus_11776_Transcript_11_Confidence_1.000_Length_1717	TRINITY_DN242210_c0_g1_i1	XP_015839798.1 supernumerary limbs isoform X3	no	-0.413735	0.762757	-0.30697	0.822223
Velvet_k45_Locus_3246_Transcript_13_Confidence_0.833_Length_5705	SOAP_k85_scaffold21479	XP_971006.2 polycomb group RING finger protein 3	no	0.810154	0.0118887	1.30955	0.0130783
SOAP_k35_scaffold1716	Velvet_k55_Locus_6250_Transcript_15_Confidence_0.538_Length_2374	XP_975088.1 mannose-6-phosphate isomerase	no	1.53906	0.000170377	1.46322	1.31002e-05
Velvet_k65_Locus_12408_Transcript_12_Confidence_0.500_Length_2552	TransAb_k35_TransAb_k35_S471081	XP_968467.1 hexosaminidase D isoform X1	no	0.229905	0.808862	0.335613	0.704398
transcript_11077	Velvet_k35_Locus_7765_Transcript_4244_Confidence_0.071_Length_4148	XP_008193685.1 protein FAN	no	1.50551	0.00381848	0.960949	0.0325625
transcript_2500	TRINITY_DN246430_c5_g1_i2	XP_001811274.1 4F2 cell-surface antigen heavy chain	no	0.34055	0.263617	-0.136196	0.712987
transcript_1554	Velvet_k35_Locus_3745_Transcript_310_Confidence_0.312_Length_3536	XP_008196910.1 vacuolar protein sorting-associated protein 11 homolog	no	0.748874	0.0207102	0.922439	0.0661095
TransAb_k75_S15291	SOAP_k65_scaffold6271	XP_971148.1 charged multivesicular body protein 1b	no	0.012103	0.975373	0.182888	0.510048
TransAb_k45_S130370	TRINITY_DN232768_c0_g1_i1	XP_001810667.2 ribonuclease H1	no	2.83545	0.00182407	2.40144	0.0244233
Velvet_k35_Locus_462_Transcript_810_Confidence_0.233_Length_1916	TRINITY_DN244668_c5_g3_i1	XP_973482.1 ileal sodium/bile acid cotransporter isoform X2	no	-0.00679066	0.993928	NA	NA
TransAb_k35_S484581	Velvet_k35_Locus_1312_Transcript_110_Confidence_0.519_Length_3125	XP_015839427.1 sodium- and chloride-dependent GABA transporter 2 isoform X1	no	1.09241	0.0145184	1.09984	0.00248998
Velvet_k35_Locus_992_Transcript_1010_Confidence_0.432_Length_4739	TRINITY_DN235423_c6_g1_i1	XP_015839765.1 receptor-type tyrosine-protein phosphatase epsilon-like isoform X10	no	-0.0786698	0.83935	4.9035	5.69842e-07
Velvet_k85_Locus_4171_Transcript_11_Confidence_1.000_Length_3194	TransAb_k35_TransAb_k35_S226607	XP_001812598.3 macro domain-containing protein CT2219	no	2.36661	5.56953e-09	2.05104	0.000358977
transcript_24408	SOAP_k35_C3697032	XP_972758.2 beta-1,3-galactosyltransferase 1-like	no	0.723746	0.374036	0.684505	0.383613
Velvet_k35_Locus_55938_Transcript_34_Confidence_0.727_Length_1212	SOAP_k35_C3666802	NP_001161085.1chymotrypsin-like proteinase 6E precursor	no	4.56717	5.82966e-06	5.11875	3.38883e-10
SOAP_k75_scaffold57338	TRINITY_DN252106_c0_g3_i5	XP_008193867.1 long-chain-fatty-acid--CoA ligase 4 isoform X9	no	0.611064	0.288666	0.756328	0.177161
TransAb_k35_S495615	TRINITY_DN246391_c1_g2_i5	NP_001308030.1zinc finger protein TC009514	no	1.35919	0.0141022	1.69235	0.00157205
Velvet_k35_Locus_10053_Transcript_912_Confidence_0.298_Length_3277	SOAP_k55_scaffold13458	NP_001164234.1cytochrome P450 301B1	no	0.0394224	0.938735	1.09507	0.00150749
TRINITY_DN39344_c5_g1_i11	Velvet_k85_Locus_13314_Transcript_12_Confidence_0.667_Length_1620	XP_970813.1 mitochondrial basic amino acids transporter	no	2.05719	2.28103e-05	-0.371186	0.467344
SOAP_k85_scaffold44309	Velvet_k35_Locus_18213_Transcript_12_Confidence_0.667_Length_2853	XP_015833877.1 calpain-B isoform X8	no	0.891721	0.158431	0.695359	0.316234
Velvet_k35_Locus_1659_Transcript_5759_Confidence_0.028_Length_5224	Velvet_k35_Locus_139732_Transcript_210_Confidence_0.429_Length_5916	XP_967720.2 chaoptin	no	1.58294	4.53099e-05	1.31181	6.32828e-05
Velvet_k35_Locus_2668_Transcript_26_Confidence_0.520_Length_7195	Velvet_k45_Locus_30736_Transcript_33_Confidence_0.750_Length_7569	XP_971999.1 slit homolog 3 protein	no	0.295724	0.659475	0.335475	0.581962
SOAP_k55_C1411551	TransAb_k45_TransAb_k45_S229881	XP_973073.2 gamma-aminobutyric acid receptor-associated protein	no	NA	NA	-1.37109	0.291365
Velvet_k35_Locus_125678_Transcript_34_Confidence_0.375_Length_1438	Velvet_k35_Locus_112991_Transcript_12_Confidence_0.667_Length_1264	XP_975675.1 doublesex- and mab-3-related transcription factor A2	no	NA	NA	NA	NA
Velvet_k45_Locus_4688_Transcript_310_Confidence_0.359_Length_1755	Velvet_k35_Locus_9005_Transcript_1218_Confidence_0.316_Length_2193	XP_008196665.1 flotillin-1 isoform X2	no	0.257295	0.385783	1.92468	5.55315e-11
Velvet_k75_Locus_21668_Transcript_12_Confidence_0.750_Length_1805	TRINITY_DN235866_c1_g1_i2	XP_015834524.1 transmembrane protein 53-A	no	1.89415	0.00384014	2.82159	7.949e-06
Velvet_k65_Locus_4348_Transcript_13_Confidence_0.500_Length_6549	Velvet_k55_Locus_28074_Transcript_11_Confidence_1.000_Length_5677	XP_015840726.1 serine/threonine-protein kinase Nek8	no	0.609953	0.04621	1.49452	0.00810608
transcript_18683	Velvet_k55_Locus_18977_Transcript_910_Confidence_0.286_Length_1993	XP_015837768.1 alkaline phosphatase, tissue-nonspecific isozyme	no	1.79414	0.00144778	-2.88231	6.13564e-07
SOAP_k75_scaffold17911	Velvet_k45_Locus_23214_Transcript_1213_Confidence_0.153_Length_2671	XP_001811801.2 zinc finger protein 679 isoform X1	no	1.11973	0.15403	1.64017	0.0414499
Velvet_k35_Locus_124248_Transcript_22_Confidence_0.750_Length_3167	Velvet_k35_Locus_347914_Transcript_11_Confidence_1.000_Length_497	XP_008190578.1 fibrinogen C domain-containing protein 1	no	3.95164	5.9698e-07	3.5587	5.42165e-05
SOAP_k35_C2257825	transcript_6932	XP_008191800.1 bestrophin-2	no	2.0069	0.000235589	1.49231	0.002157
Velvet_k55_Locus_16535_Transcript_2023_Confidence_0.264_Length_2534	Velvet_k55_Locus_40083_Transcript_1920_Confidence_0.203_Length_4144	NP_001164202.1hexamerin 3 precursor	no	NA	NA	5.74509	1.59269e-17

## Sheet: SupFile4
SURF_rs transcript	CAVE_rr transcript	gene name	Overexpressed in both transcriptomes?	SURF_rs log2FoldChange	SURF_rs padj	CAVE_rr log2FoldChange	CAVE_rr padj		Allele-specific expression, cave-biased (cave allele higher than surface allele), within F1 hybrids between CAVE_rr and SURF_rs populations
TRINITY_DN41066_c4_g2_i6	Velvet_k35_Locus_21237_Transcript_15_Confidence_0.111_Length_2696	XP_973928.2 putative homeodomain transcription factor	yes	-4.10542	1.01282e-05	-3.82906	3.06998e-05		All genes present were identified through ASE-Tigar
SOAP_k85_C449938	Velvet_k45_Locus_27114_Transcript_78_Confidence_0.425_Length_3395	XP_001815479.2 zinc finger protein 2 homolog	yes	-4.02069	7.45558e-14	-2.02843	9.78436e-07		padj= adjusted P value
transcript_11465	SOAP_k65_scaffold56668	XP_966902.2 transmembrane protein 185A	yes	-3.66646	2.00281e-13	-3.78786	1.6238e-13		Those that have a yes in the Overexpressed column also showed cave-biased differential expression in late stage SURF_rs v CAVE_rr samples against both SURF_rs and CAVE_rr assemblies
TRINITY_DN53153_c4_g1_i10	transcript_11010	XP_015837447.1 protein EFR3 homolog cmp44E isoform X1	yes	-3.43957	4.5144e-25	-3.67379	2.31841e-22		SURF_rs log2FoldChange is the log2FoldChange for the comparison of the late-stage SURF_rs reads and the late-stage CAVE_rr reads mapped to the SURF_rs assembly
TRINITY_DN47461_c4_g1_i3	SOAP_k35_C3714340	XP_008192186.1 membrane-bound transcription factor site-1 protease isoform X2	yes	-3.31017	2.10464e-12	-3.41232	6.66652e-13		SURF_rs padj is the adjusted p-value for the comparison of the late-stage SURF_rs reads and the late-stage CAVE_rr reads mapped to the SURF_rs assembly
TRINITY_DN50159_c6_g1_i4	Velvet_k45_Locus_401_Transcript_118120_Confidence_0.022_Length_5761	XP_015839280.1 type I inositol 1,4,5-trisphosphate 5-phosphatase isoform X3	yes	-3.21733	0.0222669	-3.91873	1.25155e-08		CAVE_rr log2FoldChange is the log2FoldChange for the comparison of the late-stage SURF_rs reads and the late-stage CAVE_rr reads mapped to the CAVE_rr assembly
SOAP_k55_scaffold6445	TransAb_k35_TransAb_k35_S79970	XP_973943.1 thiamine transporter 1	yes	-3.19604	2.03196e-12	-3.15181	2.60826e-11		CAVE_rr padj is the adjusted p-value for the comparison of the late-stage SURF_rs reads and the late-stage CAVE_rr reads mapped to the CAVE_rr assembly
Velvet_k35_Locus_13034_Transcript_56_Confidence_0.310_Length_4663	Velvet_k55_Locus_139_Transcript_14041411_Confidence_0.003_Length_4908	XP_015834138.1 zinc finger protein OZF isoform X23	yes	-2.97127	1.57182e-06	-2.63888	5.00751e-06		Note: if a gene has no for underexpressed but appears to have log2FoldChange of 2 and padj<.05, it is because there was at least one hit in the same transcriptome with the same gene name that was>150bp and higher than 90% (possibly the same gene was present multiple times in the transcriptome)
Velvet_k75_Locus_34115_Transcript_11_Confidence_1.000_Length_1202	TRINITY_DN233577_c0_g1_i2	XP_008201476.1 chymotrypsin-like elastase family member 2A isoform X1	yes	-2.82287	7.88928e-07	-2.70444	1.76899e-06
SOAP_k85_C428261	SOAP_k35_C3682036	XP_975792.1 peroxisomal membrane protein PEX13	yes	-2.69122	0.000939569	-2.50605	0.00132963
SOAP_k75_C655581	TransAb_k55_TransAb_k55_S3800	XP_015836383.1 inositol oxygenase	yes	-2.47036	2.22033e-07	-2.81706	1.60438e-07
SOAP_k65_C990416	Velvet_k35_Locus_59746_Transcript_22_Confidence_0.667_Length_1868	XP_008198121.1 transcription factor Adf-1	yes	-2.43203	1.43382e-07	-2.34179	3.06655e-07
SOAP_k65_C1037121	TRINITY_DN247308_c1_g1_i5	XP_008194507.1 zinc finger protein 239	yes	-2.29591	0.00958871	-2.09046	0.00279112
TRINITY_DN37906_c0_g2_i1	transcript_21867	XP_015834556.1 arylsulfatase B	yes	-2.19119	1.73731e-05	-2.11904	2.26938e-05
transcript_16445	TRINITY_DN244555_c1_g1_i3	XP_008199828.1 actin-related protein 8 isoform X1	yes	-2.14987	2.49358e-17	-2.39609	5.84271e-21
TransAb_k55_S162911	transcript_20574	XP_967889.1 signal recognition particle 54 kDa protein	yes	-2.13899	0.000233304	-2.19228	0.000601652
transcript_27222	transcript_26368	XP_972874.1 lipase 1	yes	-2.12158	1.30965e-05	-2.03653	2.06251e-05
TransAb_k35_S235379	Velvet_k65_Locus_21908_Transcript_11_Confidence_1.000_Length_1299	XP_973141.1 protein farnesyltransferase/geranylgeranyltransferase type-1 subunit alpha	no	-1.56678	2.63841e-05	-1.35248	0.000457739
SOAP_k85_scaffold949	SOAP_k35_C3700742	XP_971902.1 N-acetylgalactosamine kinase	no	-1.41122	1.31252e-07	-1.42708	1.9455e-05
SOAP_k35_scaffold73257	transcript_8860	XP_970702.1 anaphase-promoting complex subunit 4	no	-3.13864	1.53712e-23	-1.76239	2.13193e-06
Velvet_k45_Locus_73305_Transcript_210_Confidence_0.364_Length_1685	SOAP_k45_C3147971	XP_973541.3 probable maleylacetoacetate isomerase 2 isoform X2	no	-2.13053	5.90306e-07	-1.14802	0.000736853
SOAP_k35_C2260133	SOAP_k75_scaffold24411	XP_008198703.1 beta-1,4-glucuronyltransferase 1	no	-1.64354	0.000131634	-1.54744	0.000330185
TransAb_k35_S499978	SOAP_k55_C1691412	XP_015839422.1 laccase 1 isoform X1	no	-1.90464	6.53228e-13	-1.76713	2.97148e-11
Velvet_k45_Locus_19910_Transcript_23_Confidence_0.400_Length_2832	SOAP_k35_scaffold129907	XP_008198317.1 F-box/LRR-repeat protein 2 isoform X2	no	-6.58364	5.97164e-39	-6.47652	1.43846e-34
SOAP_k45_scaffold26047	transcript_21201	XP_015835730.1 regucalcin	no	-2.41291	0.000627035	-4.62482	2.52568e-11
TransAb_k55_S185350	TRINITY_DN249753_c1_g2_i3	XP_008198776.1 DNA excision repair protein ERCC-1	no	-0.592633	0.394382	-0.52607	0.481943
TRINITY_DN49578_c5_g2_i9	SOAP_k35_C3705938	XP_971988.1 A-kinase anchor protein 10, mitochondrial	no	-1.90681	0.078238	-2.39017	0.0200831
SOAP_k45_scaffold97423	Velvet_k55_Locus_108256_Transcript_27_Confidence_0.500_Length_6835	XP_015833567.1 SCY1-like protein 2 isoform X5	no	-1.19797	0.00202096	-1.10934	0.0104097
TRINITY_DN49707_c2_g1_i2	transcript_1081	XP_968306.2 kelch domain-containing protein 10 homolog	no	-2.04298	0.0013259	-0.76472	0.0123275
SOAP_k55_scaffold45020	Velvet_k85_Locus_22694_Transcript_12_Confidence_0.750_Length_1488	XP_974445.2 tRNA-dihydrouridine(20a/20b) synthase [NAD(P)+]-like	no	0.820074	0.048035	-1.41232	0.00306741
Velvet_k35_Locus_63821_Transcript_35_Confidence_0.150_Length_956	SOAP_k45_scaffold716	XP_973218.1 peroxisomal membrane protein 11C	no	-1.32269	0.0574512	-1.00686	0.0343286
TRINITY_DN43263_c7_g1_i1	transcript_20201	XP_975068.2 3'(2'),5'-bisphosphate nucleotidase 1 isoform X1	no	-0.924454	0.00654772	-0.591189	0.0550757
transcript_34091	Velvet_k65_Locus_1583_Transcript_37_Confidence_0.458_Length_1239	XP_015839971.1 transmembrane protease serine 9	no	-1.28483	0.0355897	-1.16227	0.0574703
TRINITY_DN100271_c0_g1_i1	TransAb_k65_S109374	XP_015836078.1PREDICTED: uncharacterized protein LOC100142154 isoform X1	no	NA	NA	NA	NA
transcript_31058	SOAP_k35_scaffold106513	XP_967089.1 GDP-L-fucose synthase	no	-2.08701	5.94163e-06	-1.976	4.28615e-05
TRINITY_DN40252_c0_g1_i2	Velvet_k35_Locus_8029_Transcript_24_Confidence_0.333_Length_1606	XP_015837965.1PREDICTED: uncharacterized protein LOC107398439 isoform X2	no	-0.80432	0.180506	NA	NA
TransAb_k65_S140211	TransAb_k45_TransAb_k45_R210968	XP_971803.1 tubulin polyglutamylase TTLL4	no	-1.5464	0.00203899	-0.792783	0.0664424
transcript_24609	TransAb_k35_TransAb_k35_S462605	XP_008193971.1 von Willebrand factor A domain-containing protein 9	no	-0.966523	0.0039096	-0.852411	0.0139935
TransAb_k35_R471456	TransAb_k35_TransAb_k35_S490329	XP_974709.1 protein PTCD3 homolog, mitochondrial	no	-0.596802	0.0305191	-0.500746	0.0871205
TRINITY_DN47419_c1_g2_i1	SOAP_k35_scaffold122621	XP_015838189.1PREDICTED: uncharacterized protein LOC100142516	no	-1.59742	0.00216742	-1.43346	0.00320054
TRINITY_DN51075_c6_g1_i9	Velvet_k45_Locus_210_Transcript_44_Confidence_0.556_Length_3009	XP_967172.1 GTPase-activating protein isoform X2	no	-1.63032	0.152292	NA	NA
Velvet_k45_Locus_11628_Transcript_12_Confidence_0.750_Length_4630	Velvet_k35_Locus_14263_Transcript_14_Confidence_0.667_Length_6619	XP_015837607.1 sodium channel protein 60E isoform X6	no	-2.03228	0.00704151	-1.92178	0.00489404
Velvet_k35_Locus_3257_Transcript_11_Confidence_1.000_Length_4811	Velvet_k35_Locus_8149_Transcript_11_Confidence_1.000_Length_4844	XP_008193595.1 protein hunchback isoform X2	no	-0.817461	0.504061	-0.672917	0.577754
Velvet_k35_Locus_40158_Transcript_56_Confidence_0.562_Length_1264	Velvet_k35_Locus_11287_Transcript_1315_Confidence_0.260_Length_1341	XP_008198375.1 retinol dehydrogenase 11	no	-0.137111	0.849308	-0.53818	0.418227
SOAP_k35_C2205177	TRINITY_DN52514_c0_g1_i1	XP_015833187.1 putative E3 ubiquitin-protein ligase ARI4 isoform X2	no	NA	NA	NA	NA
TRINITY_DN56806_c3_g1_i6	TransAb_k45_TransAb_k45_S225298	XP_008201501.1 probable ATP-dependent RNA helicase DDX56	no	-7.2327	1.46303e-06	-4.42418	3.08396e-05
SOAP_k35_scaffold81597	TRINITY_DN242768_c3_g1_i6	XP_975187.1 transcription factor HES-1-like	no	-0.190455	0.834252	-0.581105	0.471992
Velvet_k35_Locus_3942_Transcript_4550_Confidence_0.084_Length_6352	Velvet_k35_Locus_6835_Transcript_3540_Confidence_0.094_Length_8602	XP_008192074.1 serine/threonine-protein kinase N isoform X5	no	-1.43641	0.00296167	-0.903655	8.7252e-05
Velvet_k55_Locus_74899_Transcript_33_Confidence_0.750_Length_6232	transcript_431	XP_008190958.1 NFX1-type zinc finger-containing protein 1 isoform X1	no	-1.69896	0.0019338	-1.71746	0.00116361
TRINITY_DN64081_c0_g1_i1	SOAP_k35_C3678908	NP_001161912.1cuticular protein analogous to peritrophins 1-B	no	NA	NA	NA	NA
Velvet_k45_Locus_2766_Transcript_45_Confidence_0.500_Length_1543	Velvet_k55_Locus_3418_Transcript_17_Confidence_0.414_Length_1552	XP_974220.1 cathepsin B	no	3.2494	8.84751e-05	-8.26744	7.066e-11
TransAb_k35_R492537	SOAP_k55_scaffold76061	XP_001810985.1 4-coumarate--CoA ligase 1-like	no	-1.42554	0.000681833	-1.32329	0.00111168
Velvet_k35_Locus_4819_Transcript_2635_Confidence_0.182_Length_3171	Velvet_k45_Locus_8766_Transcript_1215_Confidence_0.289_Length_2145	XP_008196665.1 flotillin-1 isoform X2	no	0.0718688	0.8891	-3.34197	9.16938e-35
Velvet_k55_Locus_677_Transcript_15661575_Confidence_0.005_Length_4968	Velvet_k55_Locus_4074_Transcript_15_Confidence_0.545_Length_5197	XP_972406.2PREDICTED: uncharacterized protein LOC661132	no	-0.529458	0.152121	-0.925378	0.0057054
Velvet_k45_Locus_8499_Transcript_36_Confidence_0.762_Length_6608	Velvet_k55_Locus_1931_Transcript_2527_Confidence_0.245_Length_10898	XP_008191006.1 G-protein coupled receptor Mth2 isoform X5	no	-2.49075	0.00330596	-0.281223	0.32792
SOAP_k65_scaffold6337	Velvet_k55_Locus_12861_Transcript_11_Confidence_1.000_Length_1337	XP_015834524.1 transmembrane protein 53-A	no	-1.91673	0.0020517	-2.25282	0.000104421
Velvet_k35_Locus_11050_Transcript_1520_Confidence_0.340_Length_3743	Velvet_k45_Locus_3423_Transcript_1314_Confidence_0.400_Length_2790	XP_967924.1 2-hydroxyacylsphingosine 1-beta-galactosyltransferase-like	no	NA	NA	-3.43319	0.0497048
transcript_11531	transcript_11047	XP_966824.1 two pore potassium channel protein sup-9	no	-1.50282	0.132512	-1.58558	0.0801723
Velvet_k75_Locus_1464_Transcript_11_Confidence_1.000_Length_2132	transcript_18887	XP_973800.1 zinc finger protein 271 isoform X2	no	-1.61979	0.0211776	-1.76451	0.0149057
Velvet_k65_Locus_27829_Transcript_12_Confidence_0.400_Length_2409	Velvet_k75_Locus_3512_Transcript_46_Confidence_0.154_Length_2491	XP_015834134.1 zinc finger protein 184 isoform X19	no	-2.32873	0.00963002	-2.02992	0.0199724
TRINITY_DN29317_c0_g1_i1	TRINITY_DN317062_c0_g1_i1	XP_015839511.1 prolyl 4-hydroxylase subunit alpha-2	no	NA	NA	NA	NA
SOAP_k35_C2205387	Velvet_k65_Locus_6305_Transcript_11_Confidence_1.000_Length_2313	XP_015835737.1 zinc finger protein OZF	no	-1.44112	0.000245345	-0.115491	0.728235
SOAP_k35_C2258581	SOAP_k75_scaffold22612	XP_001815591.2 gastrula zinc finger protein XlCGF28.1	no	-1.92816	0.000328529	-2.04877	2.48594e-06

## Sheet: SupFile5
	Hybrid Sample 1			Hybrid Sample 1			Hybrid Sample 2			Hybrid Sample 2			Hybrid Sample 3			Hybrid Sample 3			surface ID	cave ID	top blast hit of RS transcript
	mapped to surface sequence			mapped to cave sequence			mapped to surface sequence			mapped to cave sequence			mapped to surface sequence			mapped to cave sequence
XP_008199828.1 actin-related protein 8 isoform X1	surface allele	cave allele	P value	cave allele	surface allele	P value	surface allele	cave allele	P value	cave allele	surface allele	P value	surface allele	cave allele	P value	cave allele	surface allele	P value	transcript_16445	TRINITY_DN244555_c1_g1_i3	actin-related protein 8-like [Penaeus monodon]
SNP1 (855/874)	0	6	0.015625	7	0	0.0078125	8	57	1.5816e-10	59	8	5.0837e-11	21	81	8.5493e-10	81	21	8.5493e-10
SNP2 (984/1003)	0	8	0.00390625	9	0	0.00195313	4	29	5.4643e-06	31	4	1.7327e-06	17	59	6.9844e-07	63	17	1.1331e-07
SNP3 (1004/1023)	0	7	0.0078125	8	0	0.00390625	4	35	1.6766e-07	39	4	1.5541e-08	15	56	5.207e-07	62	15	3.0416e-08
SNP4 (1020/1039)	0	10	0.00097656	11	0	0.00048828	3	31	3.8301e-07	35	3	3.3389e-08	13	53	3.6186e-07	61	13	6.9682e-09
SNP5 (1065/1084)	0	17	7.6294e-06	23	0	1.1921e-07	2	39	3.9199e-10	44	0	5.6843e-14	12	46	4.1098e-06	55	12	5.1366e-08
XP_015836383.1 inositol oxygenase																			SOAP_k75_C655581	TransAb_k55_TransAb_k55_S3800	inositol oxygenase-like [Penaeus vannamei]
SNP1 (396)	0	4	0.0625	4	0	0.0625	1	32	3.9581e-09	32	0	2.3283e-10	3	25	1.372e-05	NA	NA	NA
SNP2 (495)	0	6	0.015625	6	0	0.015625	0	34	5.8208e-11	35	0	2.9104e-11	3	27	4.2152e-06	28	2	4.34e-07
SNP3 (537)	0	12	0.00024414	12	0	0.00024414	1	32	3.9581e-09	33	0	1.1642e-10	3	27	4.2152e-06	27	2	8.1211e-07
XP_015837447.1 protein EFR3 homolog cmp44E isoform X1																			TRINITY_DN53153_c4_g1_i10	transcript_11010	protein EFR3 homolog cmp44E-like isoform X2 [Penaeus japonicus]
SNP1 (642, 659)	2	0	1	24	0	5.9605e-08	1	19	2.0027e-05	20	0	9.5367e-07	1	44	1.3074e-12	44	0	5.6843e-14
SNP2 (815, 822)	0	7	0.0078125	7	0	0.0078125	3	11	0.0286865	12	3	0.0175781	1	38	7.276e-11	38	0	3.638e-12
SNP3 (987, 994)	0	18	3.8147e-06	20	0	9.5367e-07	4	6	0.376953	6	4	0.376953	4	41	4.6674e-09	41	4	4.6674e-09
SNP4 (1068, 1075)	0	26	1.4901e-08	26	0	1.4901e-08	6	14	0.0576591	14	5	0.0317841	7	52	6.795e-10	52	6	1.5791e-10
SNP5 (1827, 1834)	0	16	1.5259e-05	17	0	7.6294e-06	12	42	2.6047e-05	42	12	2.6047e-05	9	105	3.407e-22	106	9	1.8466e-22
XP_008201476.1 chymotrypsin-like elastase family member 2A isoform X1																			Velvet_k75_Locus_34115_Transcript_11_Confidence_1.000_Length_1202	TRINITY_DN233577_c0_g1_i2	tryptase-2-like [Homarus americanus]
SNP1 (94, 95)	2	33	1.8365e-08	38	2	7.467e-10	2	7	0.0898438	11	2	0.0112305	0	8	0.00390625	8	0	0.00390625
SNP2 (164, 165)	5	48	3.5387e-10	57	4	2.4275e-13	3	18	0.00074482	18	2	0.00020123	2	10	0.0192871	10	2	0.0192871
SNP3 (466, 467)	0	15	3.0518e-05	18	0	3.8147e-06	1	25	4.0233e-07	26	0	1.4901e-08	2	11	0.0112305	12	0	0.00024414
SNP4 (605, 606)	0	0	1	0	0	1	1	17	7.2479e-05	17	0	7.6294e-06	0	6	0.015625	7	0	0.0078125
SNP5 (661, 662)	0	0	1	0	0	1	2	19	0.00011063	19	2	0.00011063	0	5	0.03125	7	0	0.0078125
XP_972874.1 lipase 1																			transcript_27222	transcript_26368	lipase 3-like [Homarus americanus]
SNP1 (1313, 1310)	4	246	8.9256e-68	256	0	8.6362e-78	12	73	4.0453e-12	75	11	3.6866e-13	19	71	1.5636e-08	75	17	3.6464e-10
SNP2 (1364, 1361)	7	289	2.9598e-76	293	0	6.2836e-89	8	68	2.8165e-13	69	7	3.209e-14	11	92	2.2267e-17	93	9	4.9888e-19
SNP3 (1399, 1396)	8	322	1.5011e-84	327	0	3.658e-99	6	63	2.2368e-13	64	5	2.0596e-14	13	111	7.2877e-21	114	11	4.8153e-23
XP_015838035.1 chromatin accessibility complex protein 1																			TransAb_k55_S6335	TRINITY_DN247369_c7_g1_i1	chromatin accessibility complex protein 1-like isoform X1 [Penaeus japonicus]
SNP1 (265,270)	45	0	2.8422e-14	1	42	5.0022e-12	64	0	5.421e-20	0	64	5.421e-20	126	0	1.1755e-38	3	123	3.9203e-33
SNP2 (356,361)	32	2	3.4692e-08	2	29	2.3143e-07	52	3	7.7094e-13	3	52	7.7094e-13	87	5	1.0522e-20	5	86	1.9913e-20
SNP3 (528, 533)	9	2	0.0327148	2	9	0.0327148	34	2	9.7061e-09	2	33	1.8365e-08	49	13	2.4088e-06	13	48	3.8326e-06
SNP4 (593, 598)	5	2	0.226562	2	5	0.226562	18	2	0.00020123	2	17	0.0003643	34	12	0.00082075	11	33	0.00063002
SNP5 (792, 797)	12	5	0.0717316	5	10	0.150879	12	0	0.00024414	1	10	0.00585938	20	0	9.5367e-07	1	18	3.8147e-05
XP_008196212.1 gamma-glutamyl hydrolase isoform X4																			transcript_32090	SOAP_k85_C298486	gamma-glutamyl hydrolase-like [Procambarus clarkii]
SNP1 (108)	30	0	9.3132e-10	0	20	9.5367e-07	7	0	0.0078125	3	3	0.65625	18	0	3.8147e-06	1	9	0.0107422
SNP2 (268)	54	10	9.9825e-09	10	51	4.8122e-08	42	0	2.2737e-13	4	42	2.5501e-09	33	6	7.1496e-06	6	33	7.1496e-06
SNP3 (469)	187	69	4.7397e-14	79	177	4.2045e-10	105	8	5.3253e-23	9	102	2.1304e-21	71	16	9.785e-10	17	68	1.0875e-08
SNP4 (562)	240	63	8.6629e-26	74	218	6.176e-18	104	12	9.3335e-20	12	99	1.7233e-18	67	20	2.1527e-07	21	64	1.6382e-06
SNP5 (676)	348	77	1.6087e-42	86	291	1.8728e-27	109	0	1.5407e-33	4	101	1.226e-25	75	5	2.1264e-17	6	64	1.2214e-13
XP_008198549.1 protein pygopus isoform X3																			Velvet_k35_Locus_2758_Transcript_810_Confidence_0.390_Length_2527	Velvet_k75_Locus_924_Transcript_11_Confidence_1.000_Length_1830	protein pygopus-like isoform X3 [Procambarus clarkii]
SNP1 (1032)	20	0	9.5367e-07	0	18	3.8147e-06	95	18	3.9851e-14	18	95	3.9851e-14	138	25	1.9438e-20	25	136	5.5841e-20
SNP2 (1098)	16	0	1.5259e-05	0	15	3.0518e-05	84	18	1.1285e-11	18	84	1.1285e-11	134	26	4.9586e-19	27	130	1.1452e-17
SNP3 (1197)	26	0	1.4901e-08	0	23	1.1921e-07	79	7	7.6003e-17	7	79	7.6003e-17	105	16	1.5815e-17	17	103	1.7037e-16
XP_970082.1 glycine dehydrogenase (decarboxylating), mitochondrial																			transcript_9653	TRINITY_DN248464_c5_g2_i12	LOW QUALITY PROTEIN: glycine dehydrogenase (decarboxylating), mitochondrial-like [Portunus trituberculatus]
SNP1 (670)	6	0	0.015625	0	6	0.015625	18	0	3.8147e-06	1	17	7.2479e-05	29	3	1.278e-06	4	27	1.6977e-05
SNP2 (760)	5	0	0.03125	0	5	0.03125	21	0	4.7684e-07	0	21	4.7684e-07	20	4	0.00077194	4	19	0.00129974
SNP3 (895)	2	0	0.25	0	2	0.25	19	0	1.9073e-06	1	17	7.2479e-05	28	8	0.00059662	9	28	0.0012816
SNP4 (916)	3	0	0.125	0	3	0.125	22	0	2.3842e-07	1	22	2.861e-06	29	8	0.00037645	9	29	0.00082903
SNP5 (2701)	13	0	0.00012207	0	13	0.00012207	10	0	0.00097656	0	10	0.00097656	18	8	0.0377593	8	18	0.0377593
XP_008201582.1PREDICTED: uncharacterized protein LOC661670 isoform X3																			TRINITY_DN51132_c0_g1_i7	Velvet_k35_Locus_4997_Transcript_12_Confidence_0.500_Length_5215	uncharacterized protein LOC122259190 isoform X2 [Penaeus japonicus]
SNP1 (1114, 1123)	48	0	3.5527e-15	1	39	3.7289e-11	30	3	7.0059e-07	3	0	1	72	5	1.4021e-16	5	67	3.1939e-15
SNP2 (1147, 1156)	66	0	1.3553e-20	0	56	1.3878e-17	35	2	5.1223e-09	2	27	8.1211e-07	75	5	2.1264e-17	5	67	3.1939e-15
SNP3 (1161, 1170)	62	0	2.1684e-19	0	51	4.4409e-16	40	0	9.0949e-13	2	32	3.4692e-08	68	6	1.0724e-14	6	60	1.3629e-12
SNP4 (1293, 1302)	41	0	4.5475e-13	0	31	4.6566e-10	30	2	1.2317e-07	3	20	0.00024414	78	5	3.202e-18	5	65	1.1077e-14
SNP5 (4041, 4050)	0	0	1	0	0	1	33	5	2.128e-06	5	30	1.1181e-05	69	7	3.209e-14	8	57	1.5816e-10
NP_001139379.1dopamine N acetyltransferase isoform 2																			Velvet_k65_Locus_44266_Transcript_34_Confidence_0.556_Length_2677	Velvet_k35_Locus_2766_Transcript_11_Confidence_1.000_Length_2596	arylalkylamine N-acetyltransferase-like 2 [Penaeus chinensis]
SNP1 (498, 488)	9	0	0.00195313	0	7	0.0078125	16	0	1.5259e-05	2	10	0.0192871	22	0	2.3842e-07	0	14	6.1035e-05
SNP2 (615, 605)	22	0	2.3842e-07	0	18	3.8147e-06	27	0	7.4506e-09	1	15	0.0002594	17	0	7.6294e-06	6	13	0.0835342
SNP3 (624, 614)	23	0	1.1921e-07	0	19	1.9073e-06	29	0	1.8626e-09	0	18	3.8147e-06	17	0	7.6294e-06	6	14	0.0576591
SNP4 (667, 657)	23	0	1.1921e-07	0	20	9.5367e-07	28	0	3.7253e-09	0	17	7.6294e-06	23	0	1.1921e-07	5	20	0.00203866
XP_008200853.1 slit homolog 1 protein-like																			Velvet_k35_Locus_41981_Transcript_16_Confidence_0.158_Length_1683	TRINITY_DN241629_c4_g2_i1	oplophorus-luciferin 2-monooxygenase non-catalytic subunit-like [Penaeus vannamei]
SNP1 (186)	7	0	0.0078125	0	6	0.015625	21	0	4.7684e-07	0	18	3.8147e-06	25	2	2.8238e-06	2	22	1.7941e-05
SNP2 (1062)	9	0	0.00195313	0	9	0.00195313	23	0	1.1921e-07	0	19	1.9073e-06	22	4	0.00026676	4	21	0.00045526
SNP3 (1101)	7	0	0.0078125	0	7	0.0078125	21	0	4.7684e-07	0	17	7.6294e-06	21	2	3.3021e-05	2	20	6.0558e-05
XP_973431.2 putative fatty acyl-CoA reductase CG5065																			SOAP_k35_C2251707	Velvet_k35_Locus_4364_Transcript_15_Confidence_0.375_Length_2203	putative fatty acyl-CoA reductase CG5065 [Penaeus chinensis]
SNP1 (1120, 1119)	32	0	2.3283e-10	0	32	2.3283e-10	39	0	1.819e-12	2	39	3.9199e-10	79	6	1.2208e-17	6	76	7.8435e-17
SNP2 (1395, 1394)	19	5	0.00330538	5	18	0.00531101	18	0	3.8147e-06	0	18	3.8147e-06	61	0	4.3368e-19	2	60	4.2371e-16
SNP3 (1589, 1588)	32	0	2.3283e-10	1	30	1.4901e-08	22	0	2.3842e-07	0	21	4.7684e-07	62	0	2.1684e-19	2	60	4.2371e-16
NP_001139379.1dopamine N acetyltransferase isoform 2
SNP1 (69)	159	34	7.946e-21	40	147	7.0784e-16	4	0	0.0625	1	4	0.1875	25	2	2.8238e-06	2	24	5.2452e-06	TransAb_k45_S207109	SOAP_k35_C3647835	arylalkylamine N-acetyltransferase-like 2 [Penaeus chinensis]
SNP2 (148)	331	59	2.5422e-47	69	317	2.1782e-39	10	0	0.00097656	1	10	0.00585938	52	0	2.2204e-16	2	51	1.5898e-13
SNP3 (249)	249	0	1.1054e-75	16	242	2.6474e-53	7	0	0.0078125	0	7	0.0078125	48	3	9.8375e-12	3	48	9.8375e-12
SNP4 (415)	NA	NA	NA	0	67	6.7763e-21	14	0	6.1035e-05	0	11	0.00048828	34	2	9.7061e-09	2	33	1.8365e-08
XP_969249.1 venom serine carboxypeptidase
SNP1 (297)	NA	NA	NA	NA	NA	NA	12	8	0.251722	8	12	0.251722	29	4	5.4643e-06	4	29	5.4643e-06	TransAb_k35_S116103	SOAP_k55_C1670982	lysosomal protective protein-like isoform X1 [Penaeus japonicus]
SNP2 (570)	35	0	2.9104e-11	0	32	2.3283e-10	38	4	2.8266e-08	5	37	2.2169e-07	46	9	2.1682e-07	9	45	3.6442e-07
SNP3 (1041)	84	0	5.1699e-26	7	79	7.6003e-17	52	5	3.2009e-11	5	50	1.0679e-10	64	12	5.0117e-10	12	61	2.4011e-09
SNP4 (1236)	179	0	1.3051e-54	1	172	1.4533e-50	35	6	2.4368e-06	7	35	7.5486e-06	36	4	9.2851e-08	4	35	1.6766e-07

## Sheet: SupFile6
SURF_rs transcript	CAVE_rr transcript	gene name of genes linked to orange			SURF_rs transcript	CAVE_rr transcript	gene name of genes linked to no pigment					SURF_rs transcript	CAVE_rr transcript	gene name of genes linked to eyeloss
Velvet_k65_Locus_20251_Transcript_22_Confidence_0.750_Length_769	Velvet_k35_Locus_13601_Transcript_33_Confidence_0.667_Length_953	XP_008194348.1 probable signal peptidase complex subunit 2			TRINITY_DN39182_c6_g5_i1	SOAP_k35_C3607958	XP_008190551.1 60S ribosomal protein L28					transcript_36353	TransAb_k45_TransAb_k45_S9251	XP_973590.1 60S ribosomal protein L27a isoform X2
TransAb_k55_S183908	SOAP_k65_scaffold305	XP_969231.1 protein FRG1 homolog			Velvet_k65_Locus_81397_Transcript_11_Confidence_1.000_Length_644	SOAP_k35_C3611505	XP_969017.1 39S ribosomal protein L43, mitochondrial					SOAP_k55_scaffold90068	SOAP_k75_scaffold24427	XP_975172.1 bifunctional coenzyme A synthase
SOAP_k85_scaffold44075	TransAb_k45_TransAb_k45_S182334	XP_969623.1 general transcription factor IIE subunit 1			TransAb_k55_S63057	TRINITY_DN242194_c3_g5_i4	XP_971885.1 NADH dehydrogenase [ubiquinone] 1 beta subcomplex subunit 5, mitochondrial					transcript_35368	Velvet_k65_Locus_17181_Transcript_22_Confidence_0.667_Length_576	XP_970004.1 NADH dehydrogenase [ubiquinone] 1 beta subcomplex subunit 11, mitochondrial
TransAb_k35_S354807	Velvet_k45_Locus_2730_Transcript_14_Confidence_0.700_Length_1518	XP_971180.1 probable very-long-chain enoyl-CoA reductase art-1			Velvet_k65_Locus_2598_Transcript_1215_Confidence_0.125_Length_2363	transcript_34400	XP_008196414.1 exosome complex component RRP46					SOAP_k85_scaffold28042	TransAb_k55_TransAb_k55_S10311	XP_008197460.1 methyltransferase-like protein isoform X2
transcript_32526	TransAb_k35_TransAb_k35_S487191	XP_967777.1 RNA-binding protein 8A			Velvet_k45_Locus_29866_Transcript_12_Confidence_0.750_Length_2894	TRINITY_DN252891_c1_g1_i7	XP_971117.1 phosphoglycerate mutase 1					SOAP_k35_scaffold72495	Velvet_k55_Locus_22916_Transcript_11_Confidence_1.000_Length_876	XP_971047.1 derlin-2
Velvet_k85_Locus_4188_Transcript_11_Confidence_1.000_Length_937	transcript_31840	XP_008193796.1 protein SDE2 homolog			TRINITY_DN38434_c5_g5_i2	Velvet_k45_Locus_5896_Transcript_16_Confidence_0.452_Length_1361	XP_969318.1 NADH dehydrogenase [ubiquinone] flavoprotein 2, mitochondrial					SOAP_k55_C1520137	TRINITY_DN240107_c2_g2_i1	XP_008198346.1 superoxide dismutase-like protein isoform X1
TransAb_k45_S231517	SOAP_k35_C3676118	XP_001813297.1 GPN-loop GTPase 3			TRINITY_DN39876_c8_g1_i2	Velvet_k75_Locus_36076_Transcript_11_Confidence_1.000_Length_1473	XP_970069.1 40S ribosomal protein SA					SOAP_k35_scaffold29987	Velvet_k35_Locus_10630_Transcript_310_Confidence_0.225_Length_1726	XP_975115.1 solute carrier family 25 member 36-A isoform X1
transcript_29284	transcript_21096	XP_967238.1 tetraspanin-1 isoform X3			transcript_19180	TransAb_k65_S23010	NP_001164154.1eukaryotic initiation factor 4E					TransAb_k65_S34981	TransAb_k35_TransAb_k35_S390275	XP_973197.1 TBC1 domain family member 10A
TransAb_k35_S520880	transcript_32092	XP_973593.1 renin receptor			transcript_33010	SOAP_k35_scaffold114278	XP_971417.2 ATP synthase mitochondrial F1 complex assembly factor 1					SOAP_k55_scaffold62319	transcript_4060	XP_973892.2 soluble calcium-activated nucleotidase 1
Velvet_k45_Locus_3366_Transcript_1516_Confidence_0.171_Length_1636	TransAb_k35_TransAb_k35_S490387	XP_001812951.1 mediator of RNA polymerase II transcription subunit 20			TransAb_k35_S92342	SOAP_k35_scaffold118107	XP_976102.1 growth hormone-inducible transmembrane protein					Velvet_k75_Locus_14864_Transcript_15_Confidence_0.692_Length_1560	TRINITY_DN254902_c4_g1_i4	NP_001165861.1ribosomal protein S6
TransAb_k35_S239960	transcript_31348	XP_967314.1 serine/threonine-protein phosphatase 6 catalytic subunit			transcript_32011	Velvet_k35_Locus_24053_Transcript_12_Confidence_0.500_Length_1126	NP_001161908.1cuticular protein analogous to peritrophins 3-D1 precursor					Velvet_k75_Locus_1823_Transcript_17_Confidence_0.529_Length_4362	TRINITY_DN248558_c0_g3_i2	XP_970810.1 E3 ubiquitin-protein ligase MGRN1 isoform X2
transcript_29567	Velvet_k55_Locus_99016_Transcript_34_Confidence_0.500_Length_2130	XP_970047.1 inositol 2-dehydrogenase			TransAb_k75_S60486	Velvet_k55_Locus_3106_Transcript_22_Confidence_0.600_Length_2983	XP_972897.1 translocation protein SEC62 isoform X1					Velvet_k35_Locus_4441_Transcript_14_Confidence_0.231_Length_1925	TransAb_k35_TransAb_k35_S473410	XP_975575.1 phosphorylated adapter RNA export protein
TransAb_k35_S7195	Velvet_k35_Locus_43570_Transcript_28_Confidence_0.250_Length_1226	XP_971029.1 NADH dehydrogenase (ubiquinone) complex I, assembly factor 6			SOAP_k85_C422397	Velvet_k55_Locus_535_Transcript_12_Confidence_0.875_Length_1796	XP_001811995.1 sperm-associated antigen 7					transcript_24855	Velvet_k55_Locus_17670_Transcript_17_Confidence_0.550_Length_2176	NP_001095946.1chitin deacetylase 1 precursor
TransAb_k45_S85698	TRINITY_DN248631_c0_g2_i2	XP_015833543.1 THO complex subunit 3			Velvet_k45_Locus_6510_Transcript_12_Confidence_0.667_Length_1707	TRINITY_DN237599_c4_g1_i1	XP_015839615.1 kynurenine formamidase					SOAP_k85_scaffold23852	SOAP_k35_scaffold111842	XP_015835394.1 basement membrane-specific heparan sulfate proteoglycan core protein isoform X25
SOAP_k35_scaffold83066	transcript_13784	XP_975968.1 ribonuclease Oy			Velvet_k65_Locus_13653_Transcript_67_Confidence_0.250_Length_3683	TRINITY_DN245354_c2_g3_i4	XP_971589.2 riboflavin kinase isoform X1					SOAP_k65_C1035693	transcript_20495	XP_015833729.1 D-2-hydroxyglutarate dehydrogenase, mitochondrial isoform X1
TransAb_k75_S75860	Velvet_k45_Locus_15822_Transcript_66_Confidence_0.357_Length_2292	XP_975546.1 malate dehydrogenase, cytoplasmic			TransAb_k55_S170553	transcript_23255	XP_974974.1 mediator of RNA polymerase II transcription subunit 27					SOAP_k35_scaffold47971	Velvet_k75_Locus_18627_Transcript_11_Confidence_1.000_Length_3569	XP_008190291.1PREDICTED: uncharacterized protein LOC103312160
SOAP_k45_scaffold99161	TransAb_k75_S57798	XP_973832.1 solute carrier family 25 member 38-A isoform X2			Velvet_k35_Locus_18794_Transcript_14_Confidence_0.750_Length_2464	TransAb_k75_S37581	XP_008196759.1 clavesin-1					Velvet_k55_Locus_415_Transcript_3032_Confidence_0.069_Length_3791	transcript_19109	XP_973636.1 protein krasavietz isoform X1
Velvet_k55_Locus_93234_Transcript_34_Confidence_0.625_Length_3087	SOAP_k85_scaffold1052	XP_969392.1 FMRFamide receptor isoform X1			transcript_29572	Velvet_k35_Locus_8216_Transcript_910_Confidence_0.265_Length_1781	XP_973643.1 26S proteasome non-ATPase regulatory subunit 6					transcript_9544	SOAP_k35_scaffold128751	XP_968347.1 diphosphoinositol polyphosphate phosphohydrolase 2
transcript_29194	transcript_28459	XP_974716.1 replication factor C subunit 4			TransAb_k55_S29792	transcript_18731	XP_975542.1 guanine nucleotide-binding protein subunit beta-5					Velvet_k45_Locus_28745_Transcript_17_Confidence_0.500_Length_3075	SOAP_k75_C500541	XP_008197819.1 TGF-beta-activated kinase 1 and MAP3K7-binding protein 1
SOAP_k55_scaffold3003	Velvet_k35_Locus_1155_Transcript_13_Confidence_0.429_Length_3510	XP_008200433.1 dolichyl-diphosphooligosaccharide--protein glycosyltransferase subunit STT3A			SOAP_k45_scaffold30417	Velvet_k35_Locus_19223_Transcript_413_Confidence_0.377_Length_4885	XP_008196384.1 PTB domain-containing adapter protein ced-6					transcript_19378	SOAP_k85_C316692	XP_015840310.1 G patch domain and KOW motifs-containing protein isoform X1
SOAP_k85_scaffold38779	Velvet_k85_Locus_6676_Transcript_33_Confidence_0.778_Length_2727	XP_008191022.1 zinc finger protein 708 isoform X2			TransAb_k45_S250145	Velvet_k55_Locus_4532_Transcript_104108_Confidence_0.021_Length_2306	XP_969738.1 zinc finger CCCH domain-containing protein 15 homolog isoform X1					transcript_17212	TRINITY_DN250122_c1_g4_i3	XP_008198904.2 heat shock protein 75 kDa, mitochondrial
transcript_22873	Velvet_k65_Locus_4240_Transcript_11_Confidence_1.000_Length_1606	XP_971321.1 28S ribosomal protein S24, mitochondrial			transcript_26247	Velvet_k35_Locus_25685_Transcript_28_Confidence_0.246_Length_1591	XP_974433.1 leukocyte receptor cluster member 1 homolog					Velvet_k35_Locus_10434_Transcript_36_Confidence_0.696_Length_4735	SOAP_k45_scaffold76875	XP_015834331.1 receptor-type tyrosine-protein phosphatase mu
SOAP_k65_C1044275	SOAP_k65_scaffold54959	XP_008197071.1 zinc finger CCHC domain-containing protein 4			SOAP_k35_scaffold70041	SOAP_k65_scaffold50337	XP_008191257.1 F-box only protein 25					SOAP_k85_C455494	TransAb_k45_TransAb_k45_S100709	XP_969728.1 protein kintoun
TRINITY_DN41879_c5_g4_i3	transcript_26277	XP_008197571.1 nucleotide exchange factor SIL1			Velvet_k75_Locus_28106_Transcript_12_Confidence_0.800_Length_1764	Velvet_k45_Locus_11797_Transcript_44_Confidence_0.750_Length_2733	XP_970339.1 elongation factor Tu, mitochondrial					SOAP_k75_scaffold51670	SOAP_k85_C325354	XP_967920.2 protein atonal homolog 8
TransAb_k35_S255600	SOAP_k35_scaffold127332	XP_971257.1 membrane-associated tyrosine- and threonine-specific cdc2-inhibitory kinase			transcript_27995	Velvet_k35_Locus_2677_Transcript_1115_Confidence_0.071_Length_1478	XP_973533.1 malate dehydrogenase, mitochondrial					Velvet_k35_Locus_4948_Transcript_17_Confidence_0.562_Length_3106	TRINITY_DN251687_c4_g1_i4	XP_008199462.1 protein eva-1 homolog C isoform X8
transcript_24860	SOAP_k85_C309788	XP_015837051.1 cuticular protein analogous to peritrophins 1-H isoform X1			TRINITY_DN47701_c8_g1_i7	SOAP_k35_scaffold127037	XP_967695.2 beta-parvin isoform X1					transcript_5941	Velvet_k75_Locus_34326_Transcript_35_Confidence_0.200_Length_3188	XP_008192140.1 protein ovo isoform X2
transcript_7833	TransAb_k75_S59898	XP_970608.1 protein cereblon			SOAP_k35_scaffold84349	SOAP_k35_C3688350	XP_971537.1 F-actin-capping protein subunit beta					Velvet_k65_Locus_18696_Transcript_48_Confidence_0.429_Length_4367	transcript_6101	XP_973543.1 polypeptide N-acetylgalactosaminyltransferase 5 isoform X1
SOAP_k75_C667477	TransAb_k35_TransAb_k35_S138581	XP_015837885.1 transmembrane protein 145 isoform X2			Velvet_k55_Locus_10565_Transcript_55_Confidence_0.500_Length_1584	SOAP_k75_C499109	XP_015840465.1 DDB1- and CUL4-associated factor 13 isoform X1					SOAP_k75_scaffold15988	SOAP_k65_C954774	XP_008195882.1 DNA excision repair protein ERCC-6
transcript_17894	transcript_2967	XP_008196310.1 unc-112-related protein isoform X2			SOAP_k55_scaffold70763	TRINITY_DN249863_c5_g1_i3	XP_971914.1 transmembrane emp24 domain-containing protein 2					transcript_4858	SOAP_k35_C3713140	XP_008193444.1 adenosine monophosphate-protein transferase FICD homolog
transcript_5580	SOAP_k55_scaffold76069	XP_969333.1 coiled-coil domain-containing protein 6 isoform X2			transcript_22091	Velvet_k65_Locus_9623_Transcript_25_Confidence_0.375_Length_3186	XP_968583.1 synaptotagmin-11					Velvet_k75_Locus_879_Transcript_211_Confidence_0.538_Length_7594	Velvet_k55_Locus_8499_Transcript_79_Confidence_0.550_Length_4786	XP_008198060.1 glutamate receptor-interacting protein 1 isoform X2
transcript_4829	SOAP_k65_scaffold50753	XP_015840456.1 protein sprint isoform X4			transcript_26467	TRINITY_DN251306_c3_g1_i11	XP_974070.3 isocitrate dehydrogenase [NAD] subunit gamma, mitochondrial isoform X2					Velvet_k35_Locus_3224_Transcript_211_Confidence_0.347_Length_5473	TRINITY_DN250521_c2_g2_i4	XP_015835323.1 serine/threonine-protein kinase 3 isoform X2
transcript_19706	SOAP_k35_C3711526	XP_015835827.1 group XV phospholipase A2			transcript_26048	Velvet_k35_Locus_15154_Transcript_55_Confidence_0.636_Length_1890	XP_001811459.1 WD repeat domain-containing protein 83					Velvet_k35_Locus_12199_Transcript_3342_Confidence_0.311_Length_9486	SOAP_k85_C328541	XP_015838065.1 espin isoform X4
Velvet_k45_Locus_9757_Transcript_810_Confidence_0.286_Length_3213	TransAb_k35_TransAb_k35_R461053	XP_976337.2PREDICTED: uncharacterized protein LOC660220 isoform X2			TransAb_k65_S140094	transcript_21334	XP_015835693.1 solute carrier family 25 member 44					Velvet_k35_Locus_26_Transcript_1415_Confidence_0.269_Length_9723	Velvet_k35_Locus_5482_Transcript_66_Confidence_0.585_Length_5356	XP_008191606.1 DENN domain-containing protein 5B
SOAP_k75_scaffold61075	SOAP_k35_scaffold100333	XP_008191807.1 coiled-coil domain-containing protein 85C			TransAb_k45_S78630	SOAP_k35_C3699358	XP_967459.1 T-complex protein 1 subunit eta					TRINITY_DN45018_c3_g2_i5	SOAP_k35_scaffold128280	XP_972619.2 mitogen-activated protein kinase kinase kinase 13 isoform X3
TRINITY_DN49233_c1_g2_i1	SOAP_k35_C3711312	XP_967543.1 serine/threonine-protein kinase GL21140			transcript_22986	Velvet_k45_Locus_5533_Transcript_19_Confidence_0.304_Length_1836	XP_008201627.1 cytosol aminopeptidase isoform X2					transcript_719	Velvet_k35_Locus_5947_Transcript_77_Confidence_0.316_Length_5911	XP_008191110.1 kinesin-like protein KIF18A isoform X2
transcript_14065	transcript_14717	XP_974875.1 nucleolar protein 14 homolog			transcript_24089	transcript_21899	XP_008199177.1 E3 ubiquitin-protein ligase Hakai					Velvet_k75_Locus_4256_Transcript_89_Confidence_0.633_Length_7920	Velvet_k65_Locus_2689_Transcript_1718_Confidence_0.230_Length_7114	XP_008193397.1 nuclear pore complex protein Nup98-Nup96
transcript_14469	SOAP_k65_C944480	XP_008196747.1 GMP synthase [glutamine-hydrolyzing] isoform X2			transcript_10748	transcript_11682	XP_974520.1 splicing factor 3A subunit 3					Velvet_k35_Locus_2406_Transcript_1215_Confidence_0.352_Length_8691	Velvet_k75_Locus_24156_Transcript_1313_Confidence_0.269_Length_8637	XP_015835979.1 amyloid beta A4 precursor protein-binding family B member 1-interacting protein isoform X7
TRINITY_DN44043_c3_g1_i5	SOAP_k35_scaffold128881	XP_008197397.1 cyclin-dependent kinase 2-associated protein 1			Velvet_k45_Locus_367_Transcript_1418_Confidence_0.157_Length_3368	Velvet_k35_Locus_103766_Transcript_11_Confidence_1.000_Length_2422	NP_001092299.1tyrosine hydroxylase					SOAP_k35_scaffold19740	Velvet_k35_Locus_7859_Transcript_1214_Confidence_0.172_Length_9496	XP_015840053.1 PHD finger protein rhinoceros
SOAP_k75_scaffold25839	Velvet_k35_Locus_3554_Transcript_1112_Confidence_0.158_Length_3231	XP_008200398.1 transcription factor E2F2			SOAP_k45_scaffold51012	SOAP_k85_C311708	XP_974698.1 xaa-Pro aminopeptidase 1					SOAP_k65_C894627	TRINITY_DN243182_c3_g2_i6	XP_971838.1PREDICTED: uncharacterized protein LOC660521
transcript_4766	transcript_6102	XP_972877.1 nuclear pore complex protein Nup93			SOAP_k85_C454044	Velvet_k35_Locus_6355_Transcript_77_Confidence_0.312_Length_2467	XP_008192209.1 putative oxidoreductase GLYR1 homolog					SOAP_k65_scaffold14410	TransAb_k35_TransAb_k35_S457339	XP_008191788.1 coiled-coil domain-containing protein 134
Velvet_k35_Locus_18894_Transcript_44_Confidence_0.812_Length_3617	TRINITY_DN248499_c2_g7_i2	XP_973062.1 ER degradation-enhancing alpha-mannosidase-like protein 2			SOAP_k65_scaffold14701	TRINITY_DN249364_c0_g3_i6	XP_008191870.1 striatin-3					SOAP_k55_scaffold82907	Velvet_k35_Locus_158_Transcript_1112_Confidence_0.206_Length_3833	XP_001814592.1 tetratricopeptide repeat protein 4
TransAb_k35_S488029	SOAP_k35_C3710062	XP_008194575.1 serendipity locus protein alpha isoform X2			SOAP_k55_scaffold87113	transcript_14426	XP_972853.1 THO complex subunit 5 homolog					TRINITY_DN40467_c9_g3_i1	SOAP_k35_C3705932	XP_001807104.1 sodium/hydrogen exchanger 8
SOAP_k75_scaffold43500	Velvet_k65_Locus_12588_Transcript_23_Confidence_0.571_Length_5218	XP_971013.1 protein inscuteable homolog			SOAP_k35_scaffold76914	TransAb_k65_S115942	XP_971311.1 protein lines					TransAb_k35_S520621	transcript_19312	XP_015838494.1 luc7-like protein 3
TransAb_k35_S474877	Velvet_k45_Locus_17428_Transcript_44_Confidence_0.625_Length_3534	XP_973518.1 programmed cell death protein 4 isoform X1			SOAP_k55_scaffold64731	SOAP_k55_scaffold17247	XP_008198200.1 pre-mRNA-splicing factor ISY1 homolog					TransAb_k65_S94810	SOAP_k35_C3687130	XP_008193416.1 ferrochelatase, mitochondrial
transcript_5444	SOAP_k65_C949252	XP_975938.2 C-1-tetrahydrofolate synthase, cytoplasmic isoform X3			TransAb_k35_S135758	Velvet_k45_Locus_24472_Transcript_33_Confidence_0.667_Length_2455	XP_008193121.1 male-specific lethal 1 homolog					transcript_13020	SOAP_k85_scaffold26867	XP_969631.2 histone acetyltransferase KAT2A
SOAP_k65_C1053525	SOAP_k65_scaffold25938	XP_008197649.1 transport and Golgi organization protein 1 isoform X2			transcript_18907	Velvet_k35_Locus_23684_Transcript_1112_Confidence_0.384_Length_2864	XP_968555.2 ATP-binding cassette sub-family G member 5					SOAP_k65_C1024507	TransAb_k35_TransAb_k35_S451887	XP_972828.3 dehydrogenase/reductase SDR family member 7
SOAP_k35_scaffold71336	TRINITY_DN248546_c4_g1_i11	XP_008196033.1 nucleolar protein 4 isoform X1			transcript_17553	SOAP_k35_C3711164	XP_015838004.1 sulfhydryl oxidase 2-like					SOAP_k85_scaffold4031	Velvet_k85_Locus_8530_Transcript_11_Confidence_1.000_Length_1855	XP_971629.2 xyloside xylosyltransferase 1
transcript_6494	Velvet_k55_Locus_13462_Transcript_79_Confidence_0.348_Length_5048	XP_008197394.1 MICAL-like protein 1			SOAP_k35_scaffold67677	SOAP_k35_scaffold88113	XP_008195318.1 zinc finger MYND domain-containing protein 10 homolog					SOAP_k35_C2240565	TransAb_k65_S124301	XP_008195023.1 germinal-center associated nuclear protein
TransAb_k35_S467806	TransAb_k35_TransAb_k35_R464097	XP_966647.3 palmitoyltransferase ZDHHC18			TransAb_k45_S251804	Velvet_k35_Locus_16992_Transcript_211_Confidence_0.292_Length_4895	XP_008196381.1 SH3 domain-binding protein 5 isoform X1					TRINITY_DN51738_c6_g1_i1	transcript_15332	XP_974058.1 annexin B9-like isoform X1
SOAP_k45_scaffold83494	SOAP_k65_scaffold56750	XP_008197339.1 transmembrane protein 132B isoform X2			transcript_15135	SOAP_k35_C3703082	NP_001306193.1protein scarlet					Velvet_k85_Locus_16333_Transcript_45_Confidence_0.214_Length_1838	SOAP_k45_scaffold47287	XP_975202.1 CCR4-NOT transcription complex subunit 7
Velvet_k35_Locus_99622_Transcript_110_Confidence_0.346_Length_5535	Velvet_k45_Locus_11709_Transcript_37_Confidence_0.600_Length_6048	XP_008194427.1 PR domain zinc finger protein 1 isoform X2			SOAP_k45_C1982601	Velvet_k45_Locus_1300_Transcript_23_Confidence_0.714_Length_2877	XP_001813626.1 methyltransferase-like protein 13					TRINITY_DN46030_c7_g1_i2	Velvet_k35_Locus_24405_Transcript_811_Confidence_0.643_Length_2342	XP_008200562.1 ELAV-like protein 3 isoform X2
Velvet_k55_Locus_2560_Transcript_17_Confidence_0.357_Length_8837	transcript_1431	XP_969307.1 furin-like protease 2			transcript_17416	transcript_17351	XP_015838769.1 CUGBP Elav-like family member 2 isoform X3					transcript_15566	TransAb_k45_TransAb_k45_S241959	XP_967289.1 TPPP family protein CG45057
Velvet_k35_Locus_27070_Transcript_89_Confidence_0.175_Length_5795	TRINITY_DN253981_c3_g2_i15	XP_001811667.1 SUN domain-containing ossification factor isoform X1			SOAP_k35_C2256961	Velvet_k55_Locus_7691_Transcript_12_Confidence_0.667_Length_2415	XP_008198202.1 peroxisomal targeting signal 1 receptor isoform X2					Velvet_k65_Locus_2910_Transcript_67_Confidence_0.526_Length_2885	TransAb_k35_TransAb_k35_R461147	XP_001814259.1 ankyrin repeat, SAM and basic leucine zipper domain-containing protein 1
transcript_1064	Velvet_k45_Locus_1606_Transcript_1113_Confidence_0.473_Length_5656	XP_008200453.1 cytoplasmic aconitate hydratase			SOAP_k55_scaffold85362	Velvet_k45_Locus_46_Transcript_815_Confidence_0.130_Length_8302	XP_015835351.1 insulin-like growth factor 2 mRNA-binding protein 1 isoform X1					SOAP_k45_C1985897	Velvet_k35_Locus_35705_Transcript_18_Confidence_0.318_Length_3563	XP_968403.3 WD repeat-containing protein 91
Velvet_k85_Locus_31746_Transcript_25_Confidence_0.692_Length_5967	TransAb_k35_TransAb_k35_S468096	XP_974791.2 protein kibra isoform X1			transcript_2903	Velvet_k55_Locus_3110_Transcript_45_Confidence_0.250_Length_4783	XP_008194310.1 transmembrane protein 181					SOAP_k55_scaffold95815	SOAP_k35_scaffold11750	XP_015835239.1 metabotropic glutamate receptor 7
transcript_887	transcript_1006	XP_015834279.1 large proline-rich protein BAG6 isoform X2			SOAP_k55_scaffold42615	SOAP_k85_scaffold15633	XP_008195575.1 transcriptional repressor p66-alpha isoform X2					transcript_5514	SOAP_k75_scaffold35145	XP_008197593.1 histone-lysine N-methyltransferase 2D isoform X2
Velvet_k35_Locus_741_Transcript_3948_Confidence_0.052_Length_6528	SOAP_k65_C954864	XP_015837309.1 protein prickle-like isoform X2			transcript_428	Velvet_k75_Locus_26133_Transcript_12_Confidence_0.800_Length_2791	XP_972989.2 DNA-binding protein D-ETS-3 isoform X4					SOAP_k65_C1048529	SOAP_k85_C320394	XP_974170.1 negative elongation factor B
SOAP_k35_scaffold69326	Velvet_k55_Locus_2135_Transcript_33_Confidence_0.714_Length_6642	XP_008191162.1 protein virilizer			TRINITY_DN37411_c0_g1_i1	Velvet_k55_Locus_44886_Transcript_11_Confidence_1.000_Length_2938	XP_008191307.1 serine/threonine-protein kinase MARK2 isoform X6					TransAb_k55_R167925	transcript_13070	XP_974879.1 staphylococcal nuclease domain-containing protein 1
Velvet_k45_Locus_5170_Transcript_510_Confidence_0.250_Length_7948	Velvet_k45_Locus_25896_Transcript_910_Confidence_0.560_Length_8261	XP_015834870.1 SH3 and multiple ankyrin repeat domains protein 3 isoform X4			transcript_13581	TRINITY_DN250662_c2_g1_i3	XP_008196815.1 transducin beta-like protein 3					Velvet_k65_Locus_5871_Transcript_25_Confidence_0.636_Length_7722	Velvet_k65_Locus_651_Transcript_55_Confidence_0.267_Length_2872	XP_008191334.1 mitogen-activated protein kinase kinase kinase kinase 5 isoform X6
Velvet_k65_Locus_3030_Transcript_1516_Confidence_0.190_Length_7860	Velvet_k35_Locus_9480_Transcript_1012_Confidence_0.333_Length_7359	XP_008193406.1 membrane-associated guanylate kinase, WW and PDZ domain-containing protein 1			SOAP_k45_scaffold98413	SOAP_k75_scaffold39685	XP_008195954.2 zinc finger SWIM domain-containing protein 4 isoform X1					transcript_11352	transcript_12064	XP_008191575.1 heparanase-like isoform X2
Velvet_k65_Locus_574_Transcript_17_Confidence_0.619_Length_7585	SOAP_k75_C515879	XP_970329.1 pre-mRNA-processing factor 39 isoform X1			TRINITY_DN52308_c2_g1_i10	TRINITY_DN255811_c0_g2_i5	XP_975838.1 guanine nucleotide-binding protein G(o) subunit alpha isoform X1					SOAP_k35_C2255263	TRINITY_DN239961_c2_g4_i1	XP_008195979.1 oxysterol-binding protein-related protein 9 isoform X2
Velvet_k45_Locus_13585_Transcript_58_Confidence_0.314_Length_8675	Velvet_k35_Locus_11573_Transcript_47_Confidence_0.429_Length_8489	XP_015838320.1 myosin heavy chain, non-muscle isoform X3			SOAP_k35_scaffold47323	SOAP_k35_C3707028	XP_967345.1 threonine--tRNA ligase, cytoplasmic isoform X2					Velvet_k65_Locus_25847_Transcript_13_Confidence_0.714_Length_3297	SOAP_k35_scaffold119855	XP_008192635.1 zinc finger and BTB domain-containing protein 49 isoform X2
Velvet_k85_Locus_2823_Transcript_610_Confidence_0.444_Length_12760	Velvet_k85_Locus_9507_Transcript_28_Confidence_0.600_Length_12777	XP_008194019.1 neural-cadherin isoform X2			Velvet_k45_Locus_741_Transcript_142143_Confidence_0.036_Length_11232	SOAP_k85_scaffold2110	XP_008196629.1 serine/threonine-protein kinase/endoribonuclease IRE1					SOAP_k65_scaffold836	SOAP_k75_C512727	XP_969613.1 mediator of RNA polymerase II transcription subunit 24
TransAb_k85_S24368	SOAP_k75_scaffold6262	XP_015836178.1 larval cuticle protein LCP-17-like			SOAP_k35_scaffold44177	Velvet_k45_Locus_5016_Transcript_66_Confidence_0.500_Length_3078	XP_015836430.1 glycylpeptide N-tetradecanoyltransferase 1					transcript_1107	SOAP_k55_scaffold69058	XP_008194874.1 bicaudal D-related protein homolog isoform X1
transcript_36571	transcript_35891	XP_970626.1 60S ribosomal protein L30			Velvet_k35_Locus_29459_Transcript_712_Confidence_0.275_Length_3004	Velvet_k65_Locus_69010_Transcript_34_Confidence_0.636_Length_3143	XP_008201082.1 extensin-1 isoform X4					SOAP_k35_C2262091	SOAP_k55_scaffold28696	XP_972739.1 cadherin-86C
SOAP_k35_C2142831	Velvet_k35_Locus_28932_Transcript_26_Confidence_0.375_Length_578	XP_973786.1 diamine acetyltransferase 2			Velvet_k35_Locus_11108_Transcript_68_Confidence_0.429_Length_3132	Velvet_k45_Locus_5734_Transcript_110_Confidence_0.346_Length_2970	XP_971906.1 secretory carrier-associated membrane protein 1					TRINITY_DN55224_c1_g2_i3	SOAP_k75_scaffold40099	XP_008201541.1PREDICTED: uncharacterized protein LOC103315212
SOAP_k55_scaffold13412	SOAP_k35_C3697668	XP_015836060.1 UPF0430 protein CG31712			Velvet_k35_Locus_373_Transcript_4042_Confidence_0.097_Length_4073	Velvet_k35_Locus_2965_Transcript_57_Confidence_0.333_Length_3656	XP_008192111.1 transmembrane and TPR repeat-containing protein CG4050					Velvet_k85_Locus_14279_Transcript_11_Confidence_1.000_Length_4746	SOAP_k65_scaffold49814	XP_970233.1 mediator of RNA polymerase II transcription subunit 23
TransAb_k35_S122133	TransAb_k65_S21932	XP_008194465.1PREDICTED: uncharacterized protein LOC103313297			Velvet_k35_Locus_14581_Transcript_11_Confidence_1.000_Length_3628	TransAb_k75_S48107	XP_015834217.1 golgin IMH1					Velvet_k45_Locus_11946_Transcript_310_Confidence_0.703_Length_7219	TRINITY_DN240597_c5_g4_i4	XP_968283.1PREDICTED: uncharacterized protein LOC656681
Velvet_k55_Locus_13776_Transcript_23_Confidence_0.778_Length_2200	SOAP_k35_scaffold119624	XP_008197381.1 glutaminyl-peptide cyclotransferase-like protein isoform X2			Velvet_k55_Locus_2022_Transcript_3536_Confidence_0.236_Length_4424	transcript_7901	XP_971192.1 DNA polymerase eta					SOAP_k65_C1051901	TRINITY_DN255304_c0_g1_i2	XP_015840864.1 palmitoleoyl-protein carboxylesterase NOTUM
TransAb_k55_R166920	TRINITY_DN240867_c5_g1_i3	XP_971978.1 tafazzin homolog			SOAP_k55_scaffold15715	TRINITY_DN243077_c5_g2_i2	XP_968714.2 polyadenylate-binding protein-interacting protein 2B					Velvet_k55_Locus_42429_Transcript_25_Confidence_0.615_Length_7013	TRINITY_DN237967_c1_g6_i1	XP_008195419.1 vesicular inhibitory amino acid transporter
transcript_27408	SOAP_k75_scaffold23598	XP_974817.2 probable tRNA N6-adenosine threonylcarbamoyltransferase, mitochondrial			Velvet_k65_Locus_9099_Transcript_29_Confidence_0.556_Length_5438	TRINITY_DN253312_c4_g1_i2	XP_008200608.1 sodium/hydrogen exchanger 7 isoform X1					SOAP_k55_scaffold65931	Velvet_k65_Locus_32796_Transcript_12_Confidence_0.875_Length_11834	XP_008194078.2 tubulin glycylase 3A-like isoform X2
transcript_17852	SOAP_k75_scaffold7583	XP_972466.1 glutaredoxin-3			SOAP_k85_scaffold5582	TransAb_k35_TransAb_k35_R462359	XP_966738.1 Hermansky-Pudlak syndrome 3 protein homolog					Velvet_k35_Locus_11115_Transcript_2930_Confidence_0.098_Length_4096	Velvet_k35_Locus_8043_Transcript_5357_Confidence_0.108_Length_6554	XP_008200015.1 cap-n-collar isoform X6
TRINITY_DN37666_c11_g1_i2	Velvet_k55_Locus_42182_Transcript_24_Confidence_0.786_Length_2249	XP_974146.1 DNA repair protein RAD51 homolog 1			TRINITY_DN53131_c3_g3_i2	SOAP_k55_C1696024	XP_015834534.1 protein lin-9 homolog isoform X2					Velvet_k55_Locus_13294_Transcript_311_Confidence_0.571_Length_6734	Velvet_k85_Locus_32230_Transcript_24_Confidence_0.667_Length_4452	XP_015833073.1 leucine-rich repeat-containing protein 16A
transcript_29728	Velvet_k35_Locus_9479_Transcript_12_Confidence_0.800_Length_3275	XP_972753.1 protein CWC15 homolog			transcript_5413	Velvet_k35_Locus_470_Transcript_910_Confidence_0.153_Length_5135	XP_975667.1 structural maintenance of chromosomes protein 5					Velvet_k45_Locus_8411_Transcript_1011_Confidence_0.417_Length_5534	TRINITY_DN247967_c3_g3_i15	XP_008195612.1 titin isoform X2
SOAP_k65_C1033551	SOAP_k85_scaffold18307	XP_970656.1 histone deacetylase 11 isoform X1			transcript_4916	transcript_4865	XP_008196078.1 N-acetylglucosamine-1-phosphotransferase subunits alpha/beta					SOAP_k85_scaffold27472	Velvet_k45_Locus_8563_Transcript_66_Confidence_0.600_Length_4928	XP_971830.1 ecto-NOX disulfide-thiol exchanger 2 isoform X2
transcript_26682	TransAb_k35_TransAb_k35_S127761	XP_008192846.1 protein YIPF5			Velvet_k55_Locus_22641_Transcript_713_Confidence_0.306_Length_7575	transcript_4083	XP_966783.1 calcium-transporting ATPase sarcoplasmic/endoplasmic reticulum type isoform X1					Velvet_k35_Locus_912_Transcript_1112_Confidence_0.139_Length_12417	SOAP_k45_scaffold35688	XP_968279.3 protein stoned-B
Velvet_k65_Locus_9214_Transcript_2127_Confidence_0.062_Length_3417	Velvet_k55_Locus_746_Transcript_12_Confidence_0.857_Length_1714	XP_970680.1 deoxyhypusine hydroxylase			TRINITY_DN45007_c2_g1_i4	Velvet_k45_Locus_2552_Transcript_1115_Confidence_0.573_Length_6148	XP_967093.1 SWI/SNF-related matrix-associated actin-dependent regulator of chromatin subfamily A containing DEAD/H box 1 homolog					SOAP_k85_scaffold12607	SOAP_k35_C3716576	XP_008196249.1 zonadhesin isoform X1
Velvet_k45_Locus_8676_Transcript_56_Confidence_0.192_Length_2239	TRINITY_DN252583_c3_g1_i7	XP_008196370.1 mothers against decapentaplegic homolog 3			transcript_2596	transcript_2660	XP_015840787.1 zinc finger protein basonuclin-2 isoform X3					transcript_618	Velvet_k75_Locus_6162_Transcript_12_Confidence_0.600_Length_6070	XP_008201683.1 proteoglycan 4 isoform X1
TRINITY_DN41291_c3_g1_i16	TransAb_k35_TransAb_k35_S74496	XP_008200035.1 ephrin-A4			transcript_1753	Velvet_k45_Locus_8484_Transcript_910_Confidence_0.379_Length_4870	XP_008200200.1 enhancer of mRNA-decapping protein 4 isoform X1					Velvet_k35_Locus_2169_Transcript_34_Confidence_0.125_Length_9365	SOAP_k65_scaffold57770	XP_969558.2PREDICTED: uncharacterized protein LOC658052
Velvet_k45_Locus_6140_Transcript_24_Confidence_0.667_Length_2603	transcript_8517	XP_008194014.1PREDICTED: uncharacterized protein C1orf198 homolog			Velvet_k35_Locus_11964_Transcript_1416_Confidence_0.070_Length_6181	TransAb_k35_TransAb_k35_S203560	XP_008198754.1 protocadherin-15					Velvet_k35_Locus_23961_Transcript_14_Confidence_0.667_Length_8561	SOAP_k35_C3716542	XP_008194700.1 tetratricopeptide repeat protein 28
transcript_24991	Velvet_k45_Locus_4331_Transcript_34_Confidence_0.179_Length_2563	XP_008197881.1 probable 28S rRNA (cytosine-C(5))-methyltransferase			Velvet_k45_Locus_2299_Transcript_1111_Confidence_0.463_Length_8193	Velvet_k45_Locus_2677_Transcript_1010_Confidence_0.538_Length_8499	XP_008198778.1 zinc finger SWIM domain-containing protein 8					Velvet_k45_Locus_4876_Transcript_310_Confidence_0.522_Length_11712	Velvet_k35_Locus_380_Transcript_1519_Confidence_0.250_Length_11341	XP_008197080.1 histone acetyltransferase KAT6A isoform X3
SOAP_k55_scaffold9438	SOAP_k35_scaffold119831	XP_973692.1PREDICTED: uncharacterized protein LOC662508			Velvet_k35_Locus_37728_Transcript_34_Confidence_0.429_Length_6329	Velvet_k35_Locus_70085_Transcript_36_Confidence_0.312_Length_6276	XP_008194220.1 pleckstrin homology domain-containing family G member 5 isoform X4					Velvet_k75_Locus_1518_Transcript_25_Confidence_0.636_Length_17197	Velvet_k35_Locus_2452_Transcript_39_Confidence_0.400_Length_17188	XP_008200345.1 E3 ubiquitin-protein ligase UBR4 isoform X1
transcript_20685	Velvet_k35_Locus_9483_Transcript_17_Confidence_0.273_Length_2381	XP_974375.1 protein arginine N-methyltransferase 1			SOAP_k75_C682505	Velvet_k35_Locus_18775_Transcript_12_Confidence_0.067_Length_5332	XP_008201133.1 receptor-mediated endocytosis protein 6 homolog
transcript_24642	transcript_22354	XP_970725.1 succinyl-CoA ligase [ADP-forming] subunit beta, mitochondrial			TRINITY_DN53879_c0_g3_i2	Velvet_k35_Locus_26640_Transcript_18_Confidence_0.350_Length_8871	XP_015835376.1 basement membrane-specific heparan sulfate proteoglycan core protein isoform X7
TransAb_k35_S56561	TransAb_k65_S65132	XP_008192924.1 DCN1-like protein 2 isoform X2			Velvet_k55_Locus_4698_Transcript_33_Confidence_0.667_Length_5792	Velvet_k35_Locus_3140_Transcript_28_Confidence_0.447_Length_9136	XP_008194489.1 PAX-interacting protein 1
Velvet_k45_Locus_1453_Transcript_18_Confidence_0.350_Length_3031	Velvet_k35_Locus_8413_Transcript_1619_Confidence_0.250_Length_1962	XP_015833074.1 E3 ubiquitin-protein ligase CBL			Velvet_k55_Locus_6583_Transcript_12_Confidence_0.750_Length_6218	Velvet_k75_Locus_2721_Transcript_33_Confidence_0.600_Length_6281	XP_008197807.1 serine-rich adhesin for platelets isoform X1
SOAP_k35_C2250563	SOAP_k35_scaffold124708	XP_015835894.1 protein RCC2 homolog			SOAP_k65_C1054239	SOAP_k35_C3716434	XP_008201140.1 hormone receptor 4 isoform X3
transcript_6073	Velvet_k75_Locus_42866_Transcript_34_Confidence_0.444_Length_4051	XP_015837554.1 sodium-dependent neutral amino acid transporter B(0)AT3 isoform X2			SOAP_k35_scaffold78072	SOAP_k55_scaffold21415	XP_008198940.1 probable phospholipid-transporting ATPase IM isoform X2
SOAP_k35_scaffold54258	Velvet_k45_Locus_25867_Transcript_34_Confidence_0.769_Length_4450	XP_974022.1 mannosylglucosyl-3-phosphoglycerate phosphatase isoform X1			Velvet_k55_Locus_12403_Transcript_1717_Confidence_0.429_Length_6887	Velvet_k35_Locus_26855_Transcript_1921_Confidence_0.136_Length_7054	XP_015839836.1 protein lap4-like isoform X2
transcript_16110	TransAb_k45_TransAb_k45_S216140	XP_008200044.1 protein C12orf4 homolog			SOAP_k65_C1054465	SOAP_k55_scaffold51509	XP_008196696.1 Golgi-specific brefeldin A-resistance guanine nucleotide exchange factor 1
TRINITY_DN48547_c1_g1_i14	Velvet_k45_Locus_15547_Transcript_812_Confidence_0.200_Length_5832	XP_015833924.1 ankyrin-3 isoform X5			Velvet_k45_Locus_306_Transcript_122123_Confidence_0.034_Length_7629	Velvet_k35_Locus_15027_Transcript_1010_Confidence_0.457_Length_7801	XP_015838249.1 inactive rhomboid protein 1
TransAb_k55_S175366	Velvet_k35_Locus_12822_Transcript_67_Confidence_0.140_Length_5254	XP_008195600.1PREDICTED: uncharacterized protein F21D5.5			Velvet_k35_Locus_172_Transcript_110_Confidence_0.333_Length_7962	Velvet_k65_Locus_8855_Transcript_2122_Confidence_0.220_Length_7905	XP_008192208.1 AF4/FMR2 family member 4 isoform X6
TRINITY_DN48944_c5_g1_i4	Velvet_k65_Locus_5542_Transcript_28_Confidence_0.300_Length_2356	XP_973507.1 probable splicing factor, arginine/serine-rich 7			SOAP_k75_scaffold9013	SOAP_k55_scaffold10378	XP_008200304.1 notch isoform X2
SOAP_k75_scaffold57729	TransAb_k45_TransAb_k45_S234936	XP_015833158.1 uridine-cytidine kinase-like 1 isoform X1			transcript_33	Velvet_k35_Locus_16939_Transcript_44_Confidence_0.625_Length_8451	XP_008201224.1 leucine-rich repeat serine/threonine-protein kinase 1 isoform X3
TRINITY_DN47852_c10_g1_i10	SOAP_k35_C3702160	XP_001814012.1 polypeptide N-acetylgalactosaminyltransferase 35A			Velvet_k35_Locus_11189_Transcript_1112_Confidence_0.229_Length_8601	Velvet_k35_Locus_9257_Transcript_1313_Confidence_0.306_Length_8598	XP_008190626.1 A disintegrin and metalloproteinase with thrombospondin motifs 9 isoform X2
TRINITY_DN46674_c3_g3_i3	TRINITY_DN253148_c4_g1_i6	XP_968628.1 succinyl-CoA:3-ketoacid coenzyme A transferase 1, mitochondrial			SOAP_k75_scaffold38726	Velvet_k45_Locus_13820_Transcript_1116_Confidence_0.368_Length_10703	XP_971240.2 trafficking protein particle complex subunit 11 isoform X1
SOAP_k35_C2250529	SOAP_k55_scaffold74109	XP_969892.2 probable nucleoporin Nup54			Velvet_k55_Locus_5218_Transcript_38_Confidence_0.600_Length_10002	Velvet_k65_Locus_11774_Transcript_66_Confidence_0.667_Length_10300	XP_008192364.1 CREB-binding protein isoform X5
Velvet_k65_Locus_10159_Transcript_13_Confidence_0.500_Length_2517	Velvet_k55_Locus_16255_Transcript_23_Confidence_0.286_Length_2526	XP_968238.2 phospholipase A-2-activating protein			Velvet_k65_Locus_6676_Transcript_7071_Confidence_0.183_Length_12796	Velvet_k55_Locus_7347_Transcript_6573_Confidence_0.218_Length_16994	XP_015837299.1 inaD-like protein isoform X5
transcript_15731	transcript_9901	XP_973511.1 CDK5RAP1-like protein			Velvet_k35_Locus_14167_Transcript_36_Confidence_0.526_Length_11072	Velvet_k55_Locus_10208_Transcript_13_Confidence_0.444_Length_11007	XP_008199333.1 centrosome-associated protein 350-like
Velvet_k85_Locus_81_Transcript_11_Confidence_1.000_Length_2707	Velvet_k35_Locus_3258_Transcript_348348_Confidence_0.086_Length_11169	XP_969036.1PREDICTED: uncharacterized protein LOC657485			Velvet_k75_Locus_6803_Transcript_1010_Confidence_0.542_Length_15120	Velvet_k75_Locus_8110_Transcript_12_Confidence_0.833_Length_15123	XP_008200049.1 E3 ubiquitin-protein ligase HUWE1
transcript_13342	transcript_12725	XP_967156.1 ubiquitin carboxyl-terminal hydrolase 5			TRINITY_DN46013_c2_g4_i3	TransAb_k45_TransAb_k45_S13832	XP_972048.1 60S ribosomal protein L26
TRINITY_DN47208_c4_g2_i6	transcript_13689	XP_008200089.1 pre-rRNA-processing protein TSR1 homolog			TransAb_k45_S141182	TransAb_k35_TransAb_k35_S129557	XP_008195389.1 trafficking protein particle complex subunit 2-like protein
transcript_11413	SOAP_k35_C3709738	XP_008194280.1 serine/arginine repetitive matrix protein 1			transcript_29378	Velvet_k85_Locus_32288_Transcript_11_Confidence_1.000_Length_1493	XP_973002.1 26S proteasome non-ATPase regulatory subunit 13
transcript_10361	transcript_10500	XP_968856.2PREDICTED: uncharacterized protein LOC657295 isoform X2			TransAb_k45_S165412	SOAP_k35_C3667658	XP_972871.1 protein SREK1IP1
Velvet_k35_Locus_17468_Transcript_79_Confidence_0.189_Length_3522	Velvet_k75_Locus_24322_Transcript_615_Confidence_0.354_Length_7334	XP_008200222.1PREDICTED: uncharacterized protein LOC658083 isoform X3			TransAb_k65_S137057	SOAP_k45_scaffold74972	XP_971915.1 vacuolar protein sorting-associated protein 37C
TRINITY_DN52885_c1_g1_i4	TRINITY_DN245745_c4_g3_i6	XP_969316.1 tyrosine-protein phosphatase non-receptor type 61F isoform X2			transcript_34043	TransAb_k35_TransAb_k35_S481332	XP_967719.1 RWD domain-containing protein 1
transcript_8716	Velvet_k35_Locus_763_Transcript_410_Confidence_0.102_Length_3750	XP_015838415.1 eukaryotic peptide chain release factor subunit 1 isoform X4			Velvet_k75_Locus_29912_Transcript_11_Confidence_1.000_Length_1097	TransAb_k45_TransAb_k45_S118484	XP_008195014.1 NAD(P)H-hydrate epimerase isoform X1
Velvet_k75_Locus_4186_Transcript_33_Confidence_0.600_Length_3661	SOAP_k75_C510723	XP_969297.1 cerebellar degeneration-related protein 2-like isoform X1			TransAb_k55_S173711	SOAP_k35_C3673354	XP_975403.1 acylpyruvase FAHD1, mitochondrial
transcript_2252	SOAP_k35_scaffold106756	XP_015838486.1 ankyrin repeat domain-containing protein 6 isoform X2			transcript_22461	transcript_33329	XP_974902.1 protein-lysine N-methyltransferase mettl10
transcript_6329	transcript_6164	XP_966364.1 putative pre-mRNA-splicing factor ATP-dependent RNA helicase PRP1			transcript_32066	SOAP_k75_C462831	XP_008197848.1 eukaryotic translation initiation factor 3 subunit G
Velvet_k55_Locus_6516_Transcript_210_Confidence_0.429_Length_3803	Velvet_k45_Locus_15863_Transcript_16_Confidence_0.792_Length_5188	XP_008197990.1 histone acetyltransferase KAT7 isoform X1			SOAP_k35_scaffold35855	SOAP_k35_C3700512	XP_966732.1 transcription elongation factor S-II isoform X1
SOAP_k55_scaffold52794	Velvet_k35_Locus_19496_Transcript_15_Confidence_0.500_Length_3988	XP_008192944.1 zinc finger MYND domain-containing protein 11 isoform X2			transcript_29813	transcript_28140	XP_970262.1 ADP-ribose pyrophosphatase, mitochondrial
Velvet_k55_Locus_1353_Transcript_57_Confidence_0.647_Length_8283	SOAP_k35_scaffold112538	XP_015837614.1 eyes absent homolog 2 isoform X4			transcript_20856	SOAP_k35_C3671802	XP_972261.1 ER membrane protein complex subunit 10
Velvet_k35_Locus_3230_Transcript_38_Confidence_0.704_Length_7873	TRINITY_DN247859_c2_g2_i1	XP_001810222.1 adenylate cyclase type 3			SOAP_k55_C1567114	SOAP_k55_scaffold63623	XP_015836878.1 molybdopterin synthase catalytic subunit
TRINITY_DN42980_c0_g1_i14	transcript_3755	XP_008195503.1 cystathionine beta-synthase isoform X1			Velvet_k45_Locus_21796_Transcript_18_Confidence_0.133_Length_1642	TransAb_k35_TransAb_k35_S35639	XP_008192881.1 galactosylgalactosylxylosylprotein 3-beta-glucuronosyltransferase I
Velvet_k45_Locus_2602_Transcript_110_Confidence_0.590_Length_8150	Velvet_k45_Locus_2197_Transcript_1010_Confidence_0.321_Length_8157	XP_970328.1 5-oxoprolinase			TRINITY_DN40432_c1_g2_i4	Velvet_k45_Locus_43772_Transcript_45_Confidence_0.615_Length_1467	NP_001073568.1cuticular protein analogous to peritrophins 3-D2 precursor
SOAP_k85_C462272	Velvet_k35_Locus_22207_Transcript_34_Confidence_0.611_Length_6016	XP_968011.1 structural maintenance of chromosomes protein 4			transcript_29048	transcript_30647	XP_972667.1 exosome complex component RRP43
TRINITY_DN51253_c0_g2_i10	Velvet_k75_Locus_31912_Transcript_1111_Confidence_0.281_Length_4861	XP_974106.1 venom metalloproteinase 3 isoform X1			TransAb_k65_S42463	transcript_27876	XP_967976.1 26S protease regulatory subunit 6B
Velvet_k45_Locus_12468_Transcript_1827_Confidence_0.234_Length_7598	Velvet_k65_Locus_10786_Transcript_1015_Confidence_0.429_Length_8689	XP_015833392.1 rho GTPase-activating protein 190 isoform X8			SOAP_k85_C427491	TRINITY_DN244905_c2_g1_i3	XP_968861.1 ester hydrolase C11orf54 homolog isoform X2
TransAb_k55_S171688	TransAb_k35_TransAb_k35_S488416	XP_008200225.1PREDICTED: uncharacterized protein LOC103314871			Velvet_k85_Locus_30890_Transcript_11_Confidence_1.000_Length_1352	Velvet_k35_Locus_23948_Transcript_77_Confidence_0.429_Length_3671	XP_972176.1PREDICTED: uncharacterized protein LOC660885
SOAP_k35_scaffold57181	Velvet_k85_Locus_229_Transcript_36_Confidence_0.625_Length_10366	XP_008198217.1 sodium/potassium/calcium exchanger Nckx30C isoform X1			transcript_25157	TransAb_k45_TransAb_k45_S222734	XP_008197284.1 hexosaminidase D
transcript_2114	SOAP_k75_C513785	XP_001815774.1 gem-associated protein 5			transcript_27529	transcript_26752	XP_967802.1 fructose-1,6-bisphosphatase 1
Velvet_k65_Locus_21971_Transcript_13_Confidence_0.625_Length_5227	Velvet_k45_Locus_2825_Transcript_310_Confidence_0.382_Length_5278	XP_970704.1 synaptojanin-1			SOAP_k55_C1584720	transcript_24480	XP_974899.2 2-aminoethanethiol dioxygenase
Velvet_k55_Locus_16251_Transcript_25_Confidence_0.714_Length_9828	SOAP_k35_scaffold91064	XP_008195436.1 zinc finger protein 608 isoform X2			transcript_27177	transcript_25821	XP_967150.1 60S ribosomal export protein NMD3
SOAP_k35_scaffold82064	Velvet_k35_Locus_5987_Transcript_48_Confidence_0.476_Length_5465	XP_008200965.1 probable isocitrate dehydrogenase [NAD] subunit alpha, mitochondrial isoform X2			SOAP_k35_scaffold32536	TRINITY_DN240698_c3_g2_i8	XP_008197461.1 tyrosine-protein phosphatase non-receptor type 4 isoform X2
Velvet_k45_Locus_992_Transcript_710_Confidence_0.364_Length_9368	Velvet_k55_Locus_4982_Transcript_410_Confidence_0.560_Length_8631	XP_015835939.1 voltage-dependent L-type calcium channel subunit beta-2 isoform X9			transcript_24764	Velvet_k35_Locus_7004_Transcript_33_Confidence_0.556_Length_1981	XP_974413.2 U4/U6.U5 tri-snRNP-associated protein 2
Velvet_k45_Locus_29362_Transcript_14_Confidence_0.556_Length_6996	SOAP_k35_C3716558	XP_008192077.1 homeodomain-interacting protein kinase 2 isoform X2			Velvet_k35_Locus_11733_Transcript_210_Confidence_0.417_Length_4409	TransAb_k35_TransAb_k35_S445451	XP_008196721.1 cytohesin-1 isoform X4
Velvet_k45_Locus_43_Transcript_450452_Confidence_0.006_Length_7996	SOAP_k75_C515869	XP_008198083.1 protein SCAF8 isoform X2			Velvet_k45_Locus_7401_Transcript_811_Confidence_0.178_Length_1837	Velvet_k35_Locus_14799_Transcript_12_Confidence_0.833_Length_1841	XP_008195090.1 glutathione synthetase isoform X1
Velvet_k45_Locus_1978_Transcript_110_Confidence_0.370_Length_10890	Velvet_k65_Locus_5886_Transcript_25_Confidence_0.692_Length_9140	XP_015833933.1 protein dopey-1 homolog isoform X3			TransAb_k35_R500703	Velvet_k35_Locus_12040_Transcript_89_Confidence_0.109_Length_1995	XP_967303.1 U1 small nuclear ribonucleoprotein 70 kDa
Velvet_k35_Locus_3743_Transcript_4142_Confidence_0.242_Length_28370	Velvet_k35_Locus_4669_Transcript_1820_Confidence_0.221_Length_19011	XP_015836476.1 cytospin-A-like			Velvet_k35_Locus_1077_Transcript_14_Confidence_0.189_Length_2258	transcript_8758	XP_974318.1 cob(I)yrinic acid a,c-diamide adenosyltransferase, mitochondrial
Velvet_k75_Locus_26940_Transcript_110_Confidence_0.600_Length_15029	Velvet_k75_Locus_21300_Transcript_26_Confidence_0.667_Length_14976	XP_015837117.1 trichohyalin isoform X1			Velvet_k35_Locus_19913_Transcript_610_Confidence_0.281_Length_2651	Velvet_k65_Locus_8553_Transcript_14_Confidence_0.286_Length_2010	XP_008191776.1 RNA-binding protein 42 isoform X3
					transcript_15876	transcript_16643	XP_008199116.1 probable ATP-dependent RNA helicase CG8611
					TRINITY_DN43510_c3_g2_i3	TRINITY_DN242648_c2_g1_i2	XP_972953.1 pyridoxal kinase
					Velvet_k35_Locus_4499_Transcript_11_Confidence_1.000_Length_2127	transcript_21561	XP_008197911.1 dnaJ homolog subfamily B member 6 isoform X2
					SOAP_k75_scaffold45086	Velvet_k45_Locus_5317_Transcript_48_Confidence_0.294_Length_3824	XP_967219.2 transketolase-like protein 2 isoform X1
					TransAb_k75_S79513	TransAb_k35_TransAb_k35_S466182	XP_974615.1 FGGY carbohydrate kinase domain-containing protein
					SOAP_k85_scaffold6130	transcript_15463	XP_001813130.1 nuclear receptor subfamily 2 group C member 1
					transcript_21081	transcript_19387	XP_971282.1 microprocessor complex subunit DGCR8
					Velvet_k65_Locus_10556_Transcript_814_Confidence_0.146_Length_2356	TransAb_k35_TransAb_k35_S60747	XP_008199702.1 inositol-pentakisphosphate 2-kinase
					TransAb_k45_S245051	Velvet_k55_Locus_8551_Transcript_55_Confidence_0.737_Length_2441	XP_008197549.1 protein phosphatase PP2A 55 kDa regulatory subunit isoform X2
					SOAP_k75_C670589	Velvet_k45_Locus_4962_Transcript_14_Confidence_0.667_Length_2247	XP_008199635.1 ubiquitin-like modifier-activating enzyme ATG7
					Velvet_k65_Locus_1913_Transcript_410_Confidence_0.583_Length_5995	TransAb_k35_TransAb_k35_S65094	XP_975249.1 protoporphyrinogen oxidase
					SOAP_k85_scaffold41494	Velvet_k35_Locus_3803_Transcript_1010_Confidence_0.333_Length_2767	XP_008193570.1 ankyrin-3
					SOAP_k85_scaffold2331	transcript_18271	XP_008196207.1 ATP-dependent RNA helicase DDX42
					TransAb_k55_S169654	TransAb_k45_TransAb_k45_S27070	XP_966964.1 testican-2 isoform X2
					transcript_5449	SOAP_k55_scaffold75653	XP_008201319.1 integrator complex subunit 10
					Velvet_k65_Locus_2464_Transcript_33_Confidence_0.600_Length_2880	TransAb_k75_S19816	XP_008196718.1 exocyst complex component 7
					SOAP_k35_scaffold83013	transcript_1655	XP_015834232.1 rho GTPase-activating protein 18 isoform X2
					Velvet_k85_Locus_23073_Transcript_33_Confidence_0.667_Length_2828	SOAP_k35_C3707938	XP_015835281.1 kinesin-associated protein 3 isoform X2
					TransAb_k35_S506934	Velvet_k55_Locus_12661_Transcript_22_Confidence_0.400_Length_2925	XP_008190463.1 kelch-like protein 5
					Velvet_k65_Locus_7894_Transcript_11_Confidence_1.000_Length_3372	SOAP_k35_C3708488	XP_976149.1PREDICTED: uncharacterized protein DDB_G0286299
					TransAb_k35_S494612	TransAb_k35_TransAb_k35_S487141	XP_972826.1 G-protein-signaling modulator 2 isoform X1
					Velvet_k35_Locus_5373_Transcript_510_Confidence_0.559_Length_6444	SOAP_k85_scaffold2775	XP_015840244.1 coronin-2B isoform X1
					SOAP_k35_C2255027	SOAP_k55_C1692834	XP_975051.1 calnexin
					SOAP_k35_scaffold68508	transcript_6661	XP_966392.1 myosin-IA
					TRINITY_DN47043_c2_g1_i18	TransAb_k35_TransAb_k35_S437314	XP_973406.1 CTD small phosphatase-like protein 2
					SOAP_k45_C1989099	Velvet_k35_Locus_15359_Transcript_17_Confidence_0.605_Length_6358	XP_973216.2 dual specificity mitogen-activated protein kinase kinase dSOR1
					SOAP_k65_C1050873	SOAP_k65_scaffold43028	XP_972683.3 DNA-directed RNA polymerase I subunit RPA2
					transcript_106	TransAb_k45_TransAb_k45_S234076	XP_015836707.1 protein FAM214A isoform X2
					transcript_4139	Velvet_k55_Locus_372_Transcript_11_Confidence_1.000_Length_5649	XP_008198238.1 ATP-dependent RNA helicase DHX8
					transcript_2122	SOAP_k35_C3714490	XP_008197353.1 PAB-dependent poly(A)-specific ribonuclease subunit PAN2
					Velvet_k65_Locus_6664_Transcript_12_Confidence_0.667_Length_8752	SOAP_k65_C953368	XP_972534.1 probable multidrug resistance-associated protein lethal(2)03659
					SOAP_k55_C1587144	Velvet_k85_Locus_58072_Transcript_33_Confidence_0.571_Length_5025	XP_008201292.1 diacylglycerol kinase theta isoform X9
					TRINITY_DN50201_c0_g2_i2	Velvet_k75_Locus_8579_Transcript_513_Confidence_0.595_Length_8040	XP_008197384.1 integrin alpha-PS1 isoform X2
					Velvet_k35_Locus_3455_Transcript_1011_Confidence_0.556_Length_5763	SOAP_k35_scaffold126330	XP_967782.1 cytoplasmic FMR1-interacting protein
					Velvet_k35_Locus_229_Transcript_5861_Confidence_0.088_Length_13088	Velvet_k35_Locus_29371_Transcript_12_Confidence_0.800_Length_6356	XP_015836098.1 zinc finger protein Xfin isoform X2
					Velvet_k45_Locus_42956_Transcript_810_Confidence_0.613_Length_6405	Velvet_k45_Locus_29070_Transcript_28_Confidence_0.600_Length_6215	XP_015840187.1PREDICTED: uncharacterized protein LOC656988 isoform X6
					Velvet_k35_Locus_4428_Transcript_16_Confidence_0.773_Length_11040	TRINITY_DN254750_c2_g1_i1	XP_015839807.1 phosphatidylinositol 4-phosphate 3-kinase C2 domain-containing subunit alpha
					Velvet_k45_Locus_1275_Transcript_110_Confidence_0.614_Length_6485	Velvet_k75_Locus_18826_Transcript_310_Confidence_0.321_Length_6333	XP_008200135.1 myosin-11 isoform X3
					Velvet_k55_Locus_57487_Transcript_510_Confidence_0.406_Length_9486	Velvet_k85_Locus_60277_Transcript_37_Confidence_0.611_Length_12303	XP_015837453.1 protein unc-80 homolog isoform X11
					SOAP_k55_scaffold32666	Velvet_k45_Locus_7137_Transcript_67_Confidence_0.312_Length_7075	XP_008195802.1PREDICTED: uncharacterized protein LOC100142360 isoform X1
					SOAP_k35_scaffold58085	SOAP_k65_C955300	XP_008192048.1 transmembrane protein 131
					SOAP_k75_scaffold16076	Velvet_k45_Locus_2898_Transcript_115118_Confidence_0.042_Length_10333	XP_015839076.1 dedicator of cytokinesis protein 3 isoform X1
					SOAP_k75_scaffold60762	SOAP_k65_scaffold48237	XP_015839012.1 helicase ARIP4 isoform X1
					Velvet_k35_Locus_341_Transcript_1010_Confidence_0.227_Length_9837	Velvet_k55_Locus_5578_Transcript_815_Confidence_0.222_Length_9660	XP_015838689.1 RNA-binding protein Musashi homolog 2 isoform X3
					Velvet_k45_Locus_1874_Transcript_1314_Confidence_0.273_Length_10210	Velvet_k85_Locus_9036_Transcript_211_Confidence_0.273_Length_10083	XP_008198134.1 adenomatous polyposis coli homolog
					Velvet_k35_Locus_977_Transcript_151153_Confidence_0.015_Length_13038	Velvet_k45_Locus_1674_Transcript_413414_Confidence_0.024_Length_17531	XP_008197903.1 vacuolar protein sorting-associated protein 13B isoform X2
